# Supplementary material for: WRKY transcription factors modulate flowering time in four Arachis species: a bioinformatics analysis
Source: BMC Plant Biol. 2024 Jun 28;24:620. doi: 10.1186/s12870-024-05343-7 (PMC11212391; doi:10.1186/s12870-024-05343-7)
Supplement: Supplementary file 1 — Supplementary Material 1. [file 12870_2024_5343_MOESM1_ESM.xlsx]

## Sheet: Additional File 1
Additional File 1. The flowering-time genes potentially regulated by WRKY transcription factor in the four species of Arachis genus.
Gene	Species	Ath_gene	Identity(%)	E-value	score	Annotation	TF Family
Aradu.V81ZJ	Arachis duranensis	AT1G22770	74.723	0	1722	GIGANTEA
Aradu.V81ZJ	Arachis duranensis	AT1G22770	74.723	0	1722	GIGANTEA
Aradu.80YRY	Arachis duranensis	AT1G65480	74.118	1.12e-93	270	FLOWERING LOCUS T
Aradu.60XH7	Arachis duranensis	AT1G15750	71.304	0	1691	TOPLESS
Aradu.NJJ5I	Arachis duranensis	AT3G63010	77.193	0	571	GA INSENSITIVE DWARF 1B
Aradu.W4282	Arachis duranensis	AT3G63010	70.058	0	515	GA INSENSITIVE DWARF 1B
Aradu.SE6Q0	Arachis duranensis	AT5G67180	71.875	4.12e-103	313	TARGET OF EARLY ACTIVATION TAGGED 3	AP2
Aradu.61FJ2	Arachis duranensis	AT1G22770	76	0	1737	GIGANTEA
Aradu.F7PQZ	Arachis duranensis	AT1G78580	72.468	0	1343	TREHALOSE-6-PHOSPHATE SYNTHASE 1
Aradu.61FJ2	Arachis duranensis	AT1G22770	76	0	1737	GIGANTEA
Aradu.61FJ2	Arachis duranensis	AT1G22770	76	0	1737	GIGANTEA
Aradu.61FJ2	Arachis duranensis	AT1G22770	76	0	1737	GIGANTEA
Aradu.V81ZJ	Arachis duranensis	AT1G22770	74.723	0	1722	GIGANTEA
Aradu.RP6HI	Arachis duranensis	AT5G37055	74.545	2.47e-88	256	SERRATED LEAVES AND EARLY FLOWERING, ATSWC6
Aradu.LLA7U	Arachis duranensis	AT1G80070	95.166	0	4625	PRE-MRNA PROCESSING 8, ABNORMAL SUSPENSOR 2, EMBRYO DEFECTIVE 33
Aradu.RP6HI	Arachis duranensis	AT5G37055	74.545	2.47e-88	256	SERRATED LEAVES AND EARLY FLOWERING, ATSWC6
Aradu.RP6HI	Arachis duranensis	AT5G37055	74.545	2.47e-88	256	SERRATED LEAVES AND EARLY FLOWERING, ATSWC6
Aradu.RP6HI	Arachis duranensis	AT5G37055	74.545	2.47e-88	256	SERRATED LEAVES AND EARLY FLOWERING, ATSWC6
Aradu.88CF0	Arachis duranensis	AT2G45430	71.329	4.36e-55	179	AT-HOOK MOTIF NUCLEAR-LOCALIZED PROTEIN 22
Aradu.5S2XJ	Arachis duranensis	AT2G21660	76.471	4.17e-47	151	GLYCINE-RICH RNA-BINDING PROTEIN 7, COLD, CIRCADIAN RHYTHM, AND RNA BINDING 2
Aradu.VPD9S	Arachis duranensis	AT4G04920	81.053	8.16e-47	164	MEDIATOR 16, SENSITIVE TO FREEZING 6
Aradu.ZV9WQ	Arachis duranensis	AT3G10390	74.268	0	1205	FLOWERING LOCUS D, REDUCED SYSTEMIC IMMUNITY 1
Aradu.9SH0T	Arachis duranensis	AT3G28730	77.09	0	971	STRUCTURE SPECIFIC RECOGNITION PROTEIN 1, HIGH MOBILITY GROUP, NUCLEOSOME/CHROMATIN ASSEMBLY FACTOR D
Aradu.MA1DE	Arachis duranensis	AT3G44110	72.406	0	604	DNAJ HOMOLOG 3
Aradu.11B8F	Arachis duranensis	AT3G20740	74.797	0	598	FERTILIZATION-INDEPENDENT ENDOSPERM 1, FERTILIZATION INDEPENDENT SEED 3
Aradu.4SA7Z	Arachis duranensis	AT4G00450	73.894	3.17e-94	342	MEDIATOR 12, CENTER CITY, CRYPTIC PRECOCIOUS
Aradu.FY71B	Arachis duranensis	AT3G11910	82.232	0	1916	UBIQUITIN-SPECIFIC PROTEASE 13
Aradu.8J509	Arachis duranensis	AT5G05690	78.205	0	748	CONSTITUTIVE PHOTOMORPHOGENIC DWARF
Aradu.BQ2JR	Arachis duranensis	AT2G19520	79.492	0	832	FVE, MULTICOPY SUPPRESSOR OF IRA1 4
Aradu.9SH0T	Arachis duranensis	AT3G28730	77.083	0	935	STRUCTURE SPECIFIC RECOGNITION PROTEIN 1, HIGH MOBILITY GROUP, NUCLEOSOME/CHROMATIN ASSEMBLY FACTOR D
Aradu.ZV9WQ	Arachis duranensis	AT1G62830	70.863	0	1026	LSD1-LIKE 1
Aradu.FY71B	Arachis duranensis	AT3G11910	82.143	0	1910	UBIQUITIN-SPECIFIC PROTEASE 13
Aradu.80YRY	Arachis duranensis	AT1G65480	74.118	1.12e-93	270	FLOWERING LOCUS T
Aradu.BW8X0	Arachis duranensis	AT3G44110	82.423	0	633	DNAJ HOMOLOG 3
Aradu.WQ187	Arachis duranensis	AT2G06210	80.531	9.05e-113	375	EARLY FLOWERING 8, VERNALIZATION INDEPENDENCE 6
Aradu.11B8F	Arachis duranensis	AT3G20740	74.526	0	597	FERTILIZATION-INDEPENDENT ENDOSPERM 1, FERTILIZATION INDEPENDENT SEED 3
Aradu.ZV9WQ	Arachis duranensis	AT3G10390	74.268	0	1205	FLOWERING LOCUS D, REDUCED SYSTEMIC IMMUNITY 1
Aradu.RP6HI	Arachis duranensis	AT5G37055	74.545	2.47e-88	256	SERRATED LEAVES AND EARLY FLOWERING, ATSWC6
Aradu.T66QJ	Arachis duranensis	AT2G18790	74.8	0	1754	PHYTOCHROME B
Aradu.XD1PV	Arachis duranensis	AT2G44680	72.695	1.03e-143	405	CASEIN KINASE II BETA SUBUNIT 4
Aradu.XD1PV	Arachis duranensis	AT2G44680	72.695	2.84e-145	409	CASEIN KINASE II BETA SUBUNIT 4
Aradu.61FJ2	Arachis duranensis	AT1G22770	76	0	1737	GIGANTEA
Aradu.61FJ2	Arachis duranensis	AT1G22770	76	0	1737	GIGANTEA
Aradu.61FJ2	Arachis duranensis	AT1G22770	76	0	1737	GIGANTEA
Aradu.61FJ2	Arachis duranensis	AT1G22770	76	0	1737	GIGANTEA
Aradu.XD1PV	Arachis duranensis	AT2G44680	71.986	8.97e-142	400	CASEIN KINASE II BETA SUBUNIT 4
Aradu.FY71B	Arachis duranensis	AT3G11910	82.232	0	1916	UBIQUITIN-SPECIFIC PROTEASE 13
Aradu.V81ZJ	Arachis duranensis	AT1G22770	74.723	0	1722	GIGANTEA
Aradu.V81ZJ	Arachis duranensis	AT1G22770	74.723	0	1722	GIGANTEA
Aradu.KUT09	Arachis duranensis	AT5G24470	70.833	7.39e-75	253	PSEUDO-RESPONSE REGULATOR 5
Aradu.KUT09	Arachis duranensis	AT5G24470	70.833	5.65e-75	254	PSEUDO-RESPONSE REGULATOR 5
Aradu.V81ZJ	Arachis duranensis	AT1G22770	74.723	0	1722	GIGANTEA
Aradu.80YRY	Arachis duranensis	AT1G65480	74.118	1.12e-93	270	FLOWERING LOCUS T
Aradu.XD1PV	Arachis duranensis	AT2G44680	70.281	1.02e-116	336	CASEIN KINASE II BETA SUBUNIT 4
Aradu.KUT09	Arachis duranensis	AT5G24470	70.833	1.1e-74	253	PSEUDO-RESPONSE REGULATOR 5	CCT
Aradu.5BW4X	Arachis duranensis	AT3G01090	85.268	0	778	ARABIDOPSIS SNF1 KINASE HOMOLOG 10, SNF1-RELATED PROTEIN KINASE 1.1
Aradu.0J8PV	Arachis duranensis	AT2G44680	72.398	4.1e-111	320	CASEIN KINASE II BETA SUBUNIT 4
Aradu.FY71B	Arachis duranensis	AT3G11910	82.143	0	1910	UBIQUITIN-SPECIFIC PROTEASE 13
Aradu.KUT09	Arachis duranensis	AT5G24470	70.833	1.01e-74	253	PSEUDO-RESPONSE REGULATOR 5	CCT
Aradu.XD1PV	Arachis duranensis	AT2G44680	71.986	4.22e-140	395	CASEIN KINASE II BETA SUBUNIT 4
Aradu.VPD9S	Arachis duranensis	AT4G04920	81.053	8.16e-47	164	MEDIATOR 16, SENSITIVE TO FREEZING 6
Aradu.CX437	Arachis duranensis	AT1G68840	72.222	3.11e-46	163	TEMPRANILLO 2, RELATED TO ABI3/VP1 2	B3
Aradu.CX437	Arachis duranensis	AT1G68840	72.222	3.11e-46	163	TEMPRANILLO 2, RELATED TO ABI3/VP1 2	B3
Aradu.M66BW	Arachis duranensis	AT2G38880	80	4.02e-55	172	NUCLEAR FACTOR Y, SUBUNIT B1, HEME ACTIVATOR PROTEIN (YEAST) HOMOLOG 3A	NF-YB
Aradu.CX437	Arachis duranensis	AT1G68840	72.222	3.11e-46	163	TEMPRANILLO 2, RELATED TO ABI3/VP1 2	B3
Aradu.Z1FZ2	Arachis duranensis	AT1G08970	71.329	6.37e-70	215	NUCLEAR FACTOR Y, SUBUNIT C9, HEME ACTIVATOR PROTEIN (YEAST) HOMOLOG 5C	NF-YC
Aradu.Z1FZ2	Arachis duranensis	AT1G08970	71.329	6.37e-70	215	NUCLEAR FACTOR Y, SUBUNIT C9, HEME ACTIVATOR PROTEIN (YEAST) HOMOLOG 5C	NF-YC
Aradu.YCK5T	Arachis duranensis	AT1G68840	71.171	3.84e-47	167	TEMPRANILLO 2, RELATED TO ABI3/VP1 2	B3
Aradu.W4282	Arachis duranensis	AT3G63010	70.058	0	515	GA INSENSITIVE DWARF 1B
Aradu.M66BW	Arachis duranensis	AT2G38880	75	3.24e-50	161	NUCLEAR FACTOR Y, SUBUNIT B1, HEME ACTIVATOR PROTEIN (YEAST) HOMOLOG 3A	NF-YB
Aradu.NJJ5I	Arachis duranensis	AT3G63010	77.193	0	571	GA INSENSITIVE DWARF 1B
Aradu.CX437	Arachis duranensis	AT1G68840	72.222	3.11e-46	163	TEMPRANILLO 2, RELATED TO ABI3/VP1 2	B3
Aradu.YCK5T	Arachis duranensis	AT1G68840	71.171	3.84e-47	167	TEMPRANILLO 2, RELATED TO ABI3/VP1 2	B3
Aradu.80YRY	Arachis duranensis	AT1G65480	74.118	1.12e-93	270	FLOWERING LOCUS T
Aradu.KUT09	Arachis duranensis	AT5G24470	70.833	5.65e-75	254	PSEUDO-RESPONSE REGULATOR 5
Aradu.KUT09	Arachis duranensis	AT5G24470	70.833	7.39e-75	253	PSEUDO-RESPONSE REGULATOR 5
Aradu.V81ZJ	Arachis duranensis	AT1G22770	74.723	0	1722	GIGANTEA
Aradu.ZV9WQ	Arachis duranensis	AT1G62830	70.863	0	1026	LSD1-LIKE 1
Aradu.CX437	Arachis duranensis	AT1G68840	72.222	3.11e-46	163	TEMPRANILLO 2, RELATED TO ABI3/VP1 2	B3
Aradu.80YRY	Arachis duranensis	AT1G65480	74.118	1.12e-93	270	FLOWERING LOCUS T
Aradu.0Q5NS	Arachis duranensis	AT2G22630	70.652	8.9e-91	265	AGAMOUS-LIKE 17	MIKC_MADS;SRF-TF;K-box
Aradu.YCK5T	Arachis duranensis	AT1G68840	71.171	3.84e-47	167	TEMPRANILLO 2, RELATED TO ABI3/VP1 2	B3
Aradu.N9KWN	Arachis duranensis	AT2G22630	70.323	9.75e-76	226	AGAMOUS-LIKE 17	MIKC_MADS;SRF-TF;K-box
Aradu.YCK5T	Arachis duranensis	AT1G68840	71.171	3.84e-47	167	TEMPRANILLO 2, RELATED TO ABI3/VP1 2	B3
Aradu.SE6Q0	Arachis duranensis	AT5G67180	71.875	4.12e-103	313	TARGET OF EARLY ACTIVATION TAGGED 3	AP2
Aradu.CX437	Arachis duranensis	AT1G68840	72.222	3.11e-46	163	TEMPRANILLO 2, RELATED TO ABI3/VP1 2	B3
Aradu.CX437	Arachis duranensis	AT1G68840	72.222	3.11e-46	163	TEMPRANILLO 2, RELATED TO ABI3/VP1 2	B3
Aradu.CX437	Arachis duranensis	AT1G68840	72.222	3.11e-46	163	TEMPRANILLO 2, RELATED TO ABI3/VP1 2	B3
Aradu.M66BW	Arachis duranensis	AT2G38880	75	3.24e-50	161	NUCLEAR FACTOR Y, SUBUNIT B1, HEME ACTIVATOR PROTEIN (YEAST) HOMOLOG 3A	NF-YB
Aradu.M66BW	Arachis duranensis	AT2G38880	80	4.02e-55	172	NUCLEAR FACTOR Y, SUBUNIT B1, HEME ACTIVATOR PROTEIN (YEAST) HOMOLOG 3A	NF-YB
Aradu.60XH7	Arachis duranensis	AT1G15750	71.304	0	1691	TOPLESS
Aradu.Z1FZ2	Arachis duranensis	AT1G08970	71.329	6.37e-70	215	NUCLEAR FACTOR Y, SUBUNIT C9, HEME ACTIVATOR PROTEIN (YEAST) HOMOLOG 5C	NF-YC
Aradu.Z1FZ2	Arachis duranensis	AT1G08970	71.329	6.37e-70	215	NUCLEAR FACTOR Y, SUBUNIT C9, HEME ACTIVATOR PROTEIN (YEAST) HOMOLOG 5C	NF-YC
Aradu.88CF0	Arachis duranensis	AT2G45430	71.329	4.36e-55	179	AT-HOOK MOTIF NUCLEAR-LOCALIZED PROTEIN 22
Aradu.KUT09	Arachis duranensis	AT5G24470	70.833	1.01e-74	253	PSEUDO-RESPONSE REGULATOR 5	CCT
Aradu.61FJ2	Arachis duranensis	AT1G22770	76	0	1737	GIGANTEA
Aradu.T66QJ	Arachis duranensis	AT2G18790	74.8	0	1754	PHYTOCHROME B
Aradu.KUT09	Arachis duranensis	AT5G24470	70.833	1.1e-74	253	PSEUDO-RESPONSE REGULATOR 5	CCT
Aradu.Z1FZ2	Arachis duranensis	AT5G63470	70.513	1.6e-69	215	NUCLEAR FACTOR Y, SUBUNIT C4	NF-YC
Aradu.Z1FZ2	Arachis duranensis	AT5G63470	70.513	1.6e-69	215	NUCLEAR FACTOR Y, SUBUNIT C4	NF-YC
Aradu.61FJ2	Arachis duranensis	AT1G22770	76	0	1737	GIGANTEA
Aradu.61FJ2	Arachis duranensis	AT1G22770	76	0	1737	GIGANTEA
Aradu.61FJ2	Arachis duranensis	AT1G22770	76	0	1737	GIGANTEA
Aradu.V81ZJ	Arachis duranensis	AT1G22770	74.723	0	1722	GIGANTEA
Aradu.V81ZJ	Arachis duranensis	AT1G22770	74.723	0	1722	GIGANTEA
Aradu.U876F	Arachis duranensis	AT1G19330	77.586	1.62e-122	348	SAP30 FUNCTION-RELATED 2	SAP30_Sin3_bdg
Aradu.U876F	Arachis duranensis	AT1G19330	77.586	7.09e-121	343	SAP30 FUNCTION-RELATED 2	SAP30_Sin3_bdg
Aradu.U876F	Arachis duranensis	AT1G19330	75.943	3.51e-106	307	SAP30 FUNCTION-RELATED 2	SAP30_Sin3_bdg
Aradu.U876F	Arachis duranensis	AT1G19330	75.943	3.51e-106	307	SAP30 FUNCTION-RELATED 2	SAP30_Sin3_bdg
Aradu.U876F	Arachis duranensis	AT1G19330	75.943	2.52e-104	302	SAP30 FUNCTION-RELATED 2	SAP30_Sin3_bdg
Aradu.T8M37	Arachis duranensis	AT2G17290	72.939	0	737	CALCIUM DEPENDENT PROTEIN KINASE 6
Aradu.T8M37	Arachis duranensis	AT2G17290	72.939	0	737	CALCIUM DEPENDENT PROTEIN KINASE 6
Aradu.T8M37	Arachis duranensis	AT2G17290	72.939	0	737	CALCIUM DEPENDENT PROTEIN KINASE 6
Aradu.NJJ5I	Arachis duranensis	AT3G63010	77.193	0	571	GA INSENSITIVE DWARF 1B
Aradu.W4282	Arachis duranensis	AT3G63010	70.058	0	515	GA INSENSITIVE DWARF 1B
Aradu.EI58K	Arachis duranensis	AT5G44160	72	1.66e-100	311	INDETERMINATE DOMAIN 8, NUTCRACKER	C2H2
Aradu.1A39F	Arachis duranensis	AT5G44160	89.172	1.75e-103	319	INDETERMINATE DOMAIN 8, NUTCRACKER	C2H2
Aradu.F7PQZ	Arachis duranensis	AT1G78580	72.468	0	1343	TREHALOSE-6-PHOSPHATE SYNTHASE 1
Aradu.EI58K	Arachis duranensis	AT5G44160	72.727	6.59e-59	190	INDETERMINATE DOMAIN 8, NUTCRACKER	C2H2
Aradu.61FJ2	Arachis duranensis	AT1G22770	76	0	1737	GIGANTEA
Aradu.61FJ2	Arachis duranensis	AT1G22770	76	0	1737	GIGANTEA
Aradu.61FJ2	Arachis duranensis	AT1G22770	76	0	1737	GIGANTEA
Aradu.61FJ2	Arachis duranensis	AT1G22770	76	0	1737	GIGANTEA
Aradu.V81ZJ	Arachis duranensis	AT1G22770	74.723	0	1722	GIGANTEA
Aradu.V81ZJ	Arachis duranensis	AT1G22770	74.723	0	1722	GIGANTEA
Aradu.SEH6L	Arachis duranensis	AT5G44160	75.691	4.38e-92	284	INDETERMINATE DOMAIN 8, NUTCRACKER	C2H2
Aradu.V81ZJ	Arachis duranensis	AT1G22770	74.723	0	1722	GIGANTEA
Aradu.80YRY	Arachis duranensis	AT1G65480	74.118	1.12e-93	270	FLOWERING LOCUS T
Aradu.T66QJ	Arachis duranensis	AT2G18790	74.8	0	1754	PHYTOCHROME B
Aradu.JW82A	Arachis duranensis	AT3G43190	84.75	0	1429	SUCROSE SYNTHASE 4
Aradu.5BW4X	Arachis duranensis	AT3G01090	85.268	0	778	ARABIDOPSIS SNF1 KINASE HOMOLOG 10, SNF1-RELATED PROTEIN KINASE 1.1
Aradu.5BW4X	Arachis duranensis	AT3G01090	85.268	0	778	ARABIDOPSIS SNF1 KINASE HOMOLOG 10, SNF1-RELATED PROTEIN KINASE 1.1
Aradu.61FJ2	Arachis duranensis	AT1G22770	76	0	1737	GIGANTEA
Aradu.61FJ2	Arachis duranensis	AT1G22770	76	0	1737	GIGANTEA
Aradu.KUT09	Arachis duranensis	AT5G24470	70.833	1.01e-74	253	PSEUDO-RESPONSE REGULATOR 5	CCT
Aradu.KUT09	Arachis duranensis	AT5G24470	70.833	1.1e-74	253	PSEUDO-RESPONSE REGULATOR 5	CCT
Aradu.61FJ2	Arachis duranensis	AT1G22770	76	0	1737	GIGANTEA
Aradu.CX437	Arachis duranensis	AT1G68840	72.222	3.11e-46	163	TEMPRANILLO 2, RELATED TO ABI3/VP1 2	B3
Aradu.61FJ2	Arachis duranensis	AT1G22770	76	0	1737	GIGANTEA
Aradu.YCK5T	Arachis duranensis	AT1G68840	71.171	3.84e-47	167	TEMPRANILLO 2, RELATED TO ABI3/VP1 2	B3
Aradu.T66QJ	Arachis duranensis	AT2G18790	74.8	0	1754	PHYTOCHROME B
Aradu.V81ZJ	Arachis duranensis	AT1G22770	74.723	0	1722	GIGANTEA
Aradu.V81ZJ	Arachis duranensis	AT1G22770	74.723	0	1722	GIGANTEA
Aradu.CX437	Arachis duranensis	AT1G68840	72.222	3.11e-46	163	TEMPRANILLO 2, RELATED TO ABI3/VP1 2	B3
Aradu.V81ZJ	Arachis duranensis	AT1G22770	74.723	0	1722	GIGANTEA
Aradu.80YRY	Arachis duranensis	AT1G65480	74.118	1.12e-93	270	FLOWERING LOCUS T
Aradu.YCK5T	Arachis duranensis	AT1G68840	71.171	3.84e-47	167	TEMPRANILLO 2, RELATED TO ABI3/VP1 2	B3
Aradu.BQ2JR	Arachis duranensis	AT2G19520	79.492	0	832	FVE, MULTICOPY SUPPRESSOR OF IRA1 4
Aradu.KUT09	Arachis duranensis	AT5G24470	70.833	7.39e-75	253	PSEUDO-RESPONSE REGULATOR 5
Aradu.KUT09	Arachis duranensis	AT5G24470	70.833	5.65e-75	254	PSEUDO-RESPONSE REGULATOR 5
Aradu.CX437	Arachis duranensis	AT1G68840	72.222	3.11e-46	163	TEMPRANILLO 2, RELATED TO ABI3/VP1 2	B3
Aradu.CX437	Arachis duranensis	AT1G68840	72.222	3.11e-46	163	TEMPRANILLO 2, RELATED TO ABI3/VP1 2	B3
Aradu.SE6Q0	Arachis duranensis	AT5G67180	71.875	4.12e-103	313	TARGET OF EARLY ACTIVATION TAGGED 3	AP2
Aradu.80YRY	Arachis duranensis	AT1G65480	74.118	1.12e-93	270	FLOWERING LOCUS T
Aradu.E3RJE	Arachis duranensis	AT1G26830	74.317	0	1127	CULLIN 3A
Aradu.WQ187	Arachis duranensis	AT2G06210	80.531	9.05e-113	375	EARLY FLOWERING 8, VERNALIZATION INDEPENDENCE 6
Aradu.5S2XJ	Arachis duranensis	AT2G21660	76.471	4.17e-47	151	GLYCINE-RICH RNA-BINDING PROTEIN 7, COLD, CIRCADIAN RHYTHM, AND RNA BINDING 2
Aradu.11B8F	Arachis duranensis	AT3G20740	74.797	0	598	FERTILIZATION-INDEPENDENT ENDOSPERM 1, FERTILIZATION INDEPENDENT SEED 3
Aradu.11B8F	Arachis duranensis	AT3G20740	74.526	0	597	FERTILIZATION-INDEPENDENT ENDOSPERM 1, FERTILIZATION INDEPENDENT SEED 3
Araip.KK0GD	Arachis ipaensis	AT1G08260	70.835	0	3212	EARLY IN SHORT DAYS 7, TILTED 1, ABA OVERLY SENSITIVE 4
Araip.KK0GD	Arachis ipaensis	AT1G08260	74.147	0	2896	EARLY IN SHORT DAYS 7, TILTED 1, ABA OVERLY SENSITIVE 4
Araip.WB197	Arachis ipaensis	AT5G63110	84.211	0	739	HISTONE DEACETYLASE 6, RNA-MEDIATED TRANSCRIPTIONAL SILENCING 1
Araip.WB197	Arachis ipaensis	AT5G63110	78.308	0	740	HISTONE DEACETYLASE 6, RNA-MEDIATED TRANSCRIPTIONAL SILENCING 1
Araip.HY5UP	Arachis ipaensis	AT1G09570	77.083	0	1806	PHYTOCHROME A
Araip.HY5UP	Arachis ipaensis	AT1G09570	77.083	0	1806	PHYTOCHROME A
Araip.HY5UP	Arachis ipaensis	AT1G09570	77.016	0	1765	PHYTOCHROME A
Araip.JK6BJ	Arachis ipaensis	AT1G18450	79.412	0	759	ACTIN-RELATED PROTEIN 4
Araip.1LL57	Arachis ipaensis	AT2G45430	70.175	2.16e-79	244	AT-HOOK MOTIF NUCLEAR-LOCALIZED PROTEIN 22
Araip.1LL57	Arachis ipaensis	AT2G45430	73.333	2.06e-69	217	AT-HOOK MOTIF NUCLEAR-LOCALIZED PROTEIN 22
Araip.4M75A	Arachis ipaensis	AT2G06210	80.531	9.04e-113	375	EARLY FLOWERING 8, VERNALIZATION INDEPENDENCE 6
Araip.FQ1N0	Arachis ipaensis	AT5G40490	70.47	2.82e-71	227	HLP1
Araip.48IKT	Arachis ipaensis	AT5G46210	77.57	2.49e-52	178	CULLIN 4
Araip.YJN4T	Arachis ipaensis	AT5G45600	74.359	6.48e-153	427	HOMOLOG OF YEAST YAF9 A, TBP-ASSOCIATED FACTOR 14B, GLIOMAS 41
Araip.19N4V	Arachis ipaensis	AT4G04920	70.644	0	1486	MEDIATOR 16, SENSITIVE TO FREEZING 6
Araip.19N4V	Arachis ipaensis	AT4G04920	70.644	0	1488	MEDIATOR 16, SENSITIVE TO FREEZING 6
Araip.F5UBU	Arachis ipaensis	AT4G04920	73.161	0	1539	MEDIATOR 16, SENSITIVE TO FREEZING 6
Araip.DU9N2	Arachis ipaensis	AT3G20740	76.437	3.27e-101	297	FERTILIZATION-INDEPENDENT ENDOSPERM 1, FERTILIZATION INDEPENDENT SEED 3
Araip.31UAG	Arachis ipaensis	AT4G23100	79.487	2.15e-56	186	CADMIUM SENSITIVE 2, ROOT MERISTEMLESS 1, GLUTAMATE-CYSTEINE LIGASE
Araip.F5UBU	Arachis ipaensis	AT4G04920	73.161	0	1539	MEDIATOR 16, SENSITIVE TO FREEZING 6
Araip.31UAG	Arachis ipaensis	AT4G23100	79.487	2.15e-56	186	CADMIUM SENSITIVE 2, ROOT MERISTEMLESS 1, GLUTAMATE-CYSTEINE LIGASE
Araip.F5UBU	Arachis ipaensis	AT4G04920	73.161	0	1540	MEDIATOR 16, SENSITIVE TO FREEZING 6
Araip.DU9N2	Arachis ipaensis	AT3G20740	75.346	0	596	FERTILIZATION-INDEPENDENT ENDOSPERM 1, FERTILIZATION INDEPENDENT SEED 3
Araip.F5UBU	Arachis ipaensis	AT4G04920	73.389	0	1582	MEDIATOR 16, SENSITIVE TO FREEZING 6
Araip.19N4V	Arachis ipaensis	AT4G04920	71.504	0	1620	MEDIATOR 16, SENSITIVE TO FREEZING 6
Araip.19N4V	Arachis ipaensis	AT4G04920	71.908	0	1764	MEDIATOR 16, SENSITIVE TO FREEZING 6
Araip.DU9N2	Arachis ipaensis	AT3G20740	76.437	3.27e-101	297	FERTILIZATION-INDEPENDENT ENDOSPERM 1, FERTILIZATION INDEPENDENT SEED 3
Araip.F5UBU	Arachis ipaensis	AT4G04920	70.315	0	1764	MEDIATOR 16, SENSITIVE TO FREEZING 6
Araip.DU9N2	Arachis ipaensis	AT3G20740	76.437	3.27e-101	297	FERTILIZATION-INDEPENDENT ENDOSPERM 1, FERTILIZATION INDEPENDENT SEED 3
Araip.DU9N2	Arachis ipaensis	AT3G20740	76.437	3.27e-101	297	FERTILIZATION-INDEPENDENT ENDOSPERM 1, FERTILIZATION INDEPENDENT SEED 3
Araip.DU9N2	Arachis ipaensis	AT3G20740	76.437	3.27e-101	297	FERTILIZATION-INDEPENDENT ENDOSPERM 1, FERTILIZATION INDEPENDENT SEED 3
Araip.F5UBU	Arachis ipaensis	AT4G04920	70.658	0	1769	MEDIATOR 16, SENSITIVE TO FREEZING 6
Araip.G0JGA	Arachis ipaensis	AT4G23100	88.235	3.32e-60	194	CADMIUM SENSITIVE 2, ROOT MERISTEMLESS 1, GLUTAMATE-CYSTEINE LIGASE
Araip.19N4V	Arachis ipaensis	AT4G04920	72.482	0	1786	MEDIATOR 16, SENSITIVE TO FREEZING 6
Araip.F5UBU	Arachis ipaensis	AT4G04920	72.482	0	1834	MEDIATOR 16, SENSITIVE TO FREEZING 6
Araip.G0JGA	Arachis ipaensis	AT4G23100	88.235	3.32e-60	194	CADMIUM SENSITIVE 2, ROOT MERISTEMLESS 1, GLUTAMATE-CYSTEINE LIGASE
Araip.G0JGA	Arachis ipaensis	AT4G23100	88.235	3.32e-60	194	CADMIUM SENSITIVE 2, ROOT MERISTEMLESS 1, GLUTAMATE-CYSTEINE LIGASE
Araip.HY5UP	Arachis ipaensis	AT1G09570	77.083	0	1806	PHYTOCHROME A
Araip.BH6DK	Arachis ipaensis	AT2G18790	77.906	0	1843	PHYTOCHROME B
Araip.19N4V	Arachis ipaensis	AT4G04920	70.644	0	1488	MEDIATOR 16, SENSITIVE TO FREEZING 6
Araip.D0AIB	Arachis ipaensis	AT2G32950	76.462	0	1093	CONSTITUTIVE PHOTOMORPHOGENIC 1
Araip.19N4V	Arachis ipaensis	AT4G04920	70.644	0	1486	MEDIATOR 16, SENSITIVE TO FREEZING 6
Araip.19N4V	Arachis ipaensis	AT4G04920	71.908	0	1764	MEDIATOR 16, SENSITIVE TO FREEZING 6
Araip.19N4V	Arachis ipaensis	AT4G04920	71.504	0	1620	MEDIATOR 16, SENSITIVE TO FREEZING 6
Araip.08M0G	Arachis ipaensis	AT2G46790	70.423	4.07e-64	219	PSEUDO-RESPONSE REGULATOR 9	CCT
Araip.F5UBU	Arachis ipaensis	AT4G04920	73.389	0	1582	MEDIATOR 16, SENSITIVE TO FREEZING 6
Araip.F5UBU	Arachis ipaensis	AT4G04920	73.161	0	1540	MEDIATOR 16, SENSITIVE TO FREEZING 6
Araip.QTU2G	Arachis ipaensis	AT3G11910	82.232	0	1916	UBIQUITIN-SPECIFIC PROTEASE 13
Araip.F5UBU	Arachis ipaensis	AT4G04920	73.161	0	1539	MEDIATOR 16, SENSITIVE TO FREEZING 6
Araip.HY5UP	Arachis ipaensis	AT1G09570	77.083	0	1806	PHYTOCHROME A
Araip.HY5UP	Arachis ipaensis	AT1G09570	77.016	0	1765	PHYTOCHROME A
Araip.F5UBU	Arachis ipaensis	AT4G04920	72.482	0	1834	MEDIATOR 16, SENSITIVE TO FREEZING 6
Araip.19N4V	Arachis ipaensis	AT4G04920	72.482	0	1786	MEDIATOR 16, SENSITIVE TO FREEZING 6
Araip.QTU2G	Arachis ipaensis	AT3G11910	82.143	0	1910	UBIQUITIN-SPECIFIC PROTEASE 13
Araip.BH6DK	Arachis ipaensis	AT2G18790	79.257	0	1606	PHYTOCHROME B
Araip.96LA6	Arachis ipaensis	AT3G11910	81.217	0	1568	UBIQUITIN-SPECIFIC PROTEASE 13
Araip.96LA6	Arachis ipaensis	AT3G11910	81.176	0	1563	UBIQUITIN-SPECIFIC PROTEASE 13
Araip.96LA6	Arachis ipaensis	AT3G11910	81.277	0	1549	UBIQUITIN-SPECIFIC PROTEASE 13
Araip.96LA6	Arachis ipaensis	AT3G11910	75	2.65e-49	171	UBIQUITIN-SPECIFIC PROTEASE 13
Araip.F5UBU	Arachis ipaensis	AT4G04920	70.658	0	1769	MEDIATOR 16, SENSITIVE TO FREEZING 6
Araip.F5UBU	Arachis ipaensis	AT4G04920	70.315	0	1764	MEDIATOR 16, SENSITIVE TO FREEZING 6
Araip.08M0G	Arachis ipaensis	AT2G46790	70.423	3.27e-64	219	PSEUDO-RESPONSE REGULATOR 9	CCT
Araip.S7CAX	Arachis ipaensis	AT1G12910	87.466	0	656	LIGHT-REGULATED WD 1, ANTHOCYANIN11
Araip.08M0G	Arachis ipaensis	AT2G46790	70.423	4.19e-64	219	PSEUDO-RESPONSE REGULATOR 9	CCT
Araip.08M0G	Arachis ipaensis	AT2G46790	70.423	4.49e-64	218	PSEUDO-RESPONSE REGULATOR 9	CCT
Araip.F5UBU	Arachis ipaensis	AT4G04920	73.161	0	1539	MEDIATOR 16, SENSITIVE TO FREEZING 6
Araip.X0K65	Arachis ipaensis	AT3G51550	71.924	0	1299	AT3G51550|FER|FERONIA|F26O13.190
Araip.92GX5	Arachis ipaensis	AT2G38880	82.796	4.89e-54	169	NUCLEAR FACTOR Y, SUBUNIT B1, HEME ACTIVATOR PROTEIN (YEAST) HOMOLOG 3A	NF-YB
Araip.6F7K8	Arachis ipaensis	AT2G38880	80	3.87e-55	172	NUCLEAR FACTOR Y, SUBUNIT B1, HEME ACTIVATOR PROTEIN (YEAST) HOMOLOG 3A	NF-YB
Araip.92GX5	Arachis ipaensis	AT2G38880	70.642	1.6e-52	167	NUCLEAR FACTOR Y, SUBUNIT B1, HEME ACTIVATOR PROTEIN (YEAST) HOMOLOG 3A	NF-YB
Araip.X0K65	Arachis ipaensis	AT3G51550	72.067	0	1295	AT3G51550|FER|FERONIA|F26O13.190
Araip.6F7K8	Arachis ipaensis	AT2G38880	75	3.44e-50	161	NUCLEAR FACTOR Y, SUBUNIT B1, HEME ACTIVATOR PROTEIN (YEAST) HOMOLOG 3A	NF-YB
Araip.F648R	Arachis ipaensis	AT5G24860	71.818	1.87e-51	158	FLOWERING PROMOTING FACTOR 1
Araip.92GX5	Arachis ipaensis	AT2G38880	70.408	7.38e-49	156	NUCLEAR FACTOR Y, SUBUNIT B1, HEME ACTIVATOR PROTEIN (YEAST) HOMOLOG 3A	NF-YB
Araip.48IKT	Arachis ipaensis	AT5G46210	77.57	2.49e-52	178	CULLIN 4
Araip.6D3E7	Arachis ipaensis	AT3G63010	77.193	0	571	GA INSENSITIVE DWARF 1B
Araip.92GX5	Arachis ipaensis	AT2G38880	72.973	2.09e-57	176	NUCLEAR FACTOR Y, SUBUNIT B1, HEME ACTIVATOR PROTEIN (YEAST) HOMOLOG 3A	NF-YB
Araip.70T8A	Arachis ipaensis	AT4G14540	77.193	2.95e-62	189	NUCLEAR FACTOR Y, SUBUNIT B3, HEME ACTIVATOR PROTEIN (YEAST) HOMOLOG 3C	NF-YB
Araip.70T8A	Arachis ipaensis	AT4G14540	77.193	2.95e-62	189	NUCLEAR FACTOR Y, SUBUNIT B3, HEME ACTIVATOR PROTEIN (YEAST) HOMOLOG 3C	NF-YB
Araip.BFF3A	Arachis ipaensis	AT1G68840	71.171	1.66e-47	168	TEMPRANILLO 2, RELATED TO ABI3/VP1 2	B3
Araip.BFF3A	Arachis ipaensis	AT1G68840	71.171	1.66e-47	168	TEMPRANILLO 2, RELATED TO ABI3/VP1 2	B3
Araip.B0EXC	Arachis ipaensis	AT1G68840	72.222	2.61e-46	164	TEMPRANILLO 2, RELATED TO ABI3/VP1 2	B3
Araip.572XZ	Arachis ipaensis	AT2G22630	70.922	7.17e-69	211	AGAMOUS-LIKE 17	MIKC_MADS;SRF-TF;K-box
Araip.YT3WU	Arachis ipaensis	AT1G15750	72.003	0	1706	TOPLESS
Araip.Z1JJD	Arachis ipaensis	AT4G22140	83.41	4.44e-139	389	EARLY BOLTING IN SHORT DAYS	PHD
Araip.Z1JJD	Arachis ipaensis	AT4G22140	82.949	1.17e-138	388	EARLY BOLTING IN SHORT DAYS	PHD
Araip.1LL57	Arachis ipaensis	AT2G45430	70.175	2.16e-79	244	AT-HOOK MOTIF NUCLEAR-LOCALIZED PROTEIN 22
Araip.1LL57	Arachis ipaensis	AT2G45430	73.333	2.06e-69	217	AT-HOOK MOTIF NUCLEAR-LOCALIZED PROTEIN 22
Araip.D0AIB	Arachis ipaensis	AT2G32950	76.462	0	1093	CONSTITUTIVE PHOTOMORPHOGENIC 1
Araip.BH6DK	Arachis ipaensis	AT2G18790	77.906	0	1843	PHYTOCHROME B
Araip.BH6DK	Arachis ipaensis	AT2G18790	79.257	0	1606	PHYTOCHROME B
Araip.F3SVI	Arachis ipaensis	AT2G17290	70.11	0	694	CALCIUM DEPENDENT PROTEIN KINASE 6
Araip.6D3E7	Arachis ipaensis	AT3G63010	77.193	0	571	GA INSENSITIVE DWARF 1B
Araip.48IKT	Arachis ipaensis	AT5G46210	77.57	2.49e-52	178	CULLIN 4
Araip.MAL00	Arachis ipaensis	AT5G67180	71.318	1.92e-102	311	TARGET OF EARLY ACTIVATION TAGGED 3	AP2
Araip.ADY7C	Arachis ipaensis	AT1G19330	76.724	2.49e-121	345	SAP30 FUNCTION-RELATED 2	SAP30_Sin3_bdg
Araip.B0EXC	Arachis ipaensis	AT1G68840	72.222	2.61e-46	164	TEMPRANILLO 2, RELATED TO ABI3/VP1 2	B3
Araip.MAL00	Arachis ipaensis	AT5G67180	73.295	1.66e-78	250	TARGET OF EARLY ACTIVATION TAGGED 3	AP2
Araip.BFF3A	Arachis ipaensis	AT1G68840	71.171	1.66e-47	168	TEMPRANILLO 2, RELATED TO ABI3/VP1 2	B3
Araip.BFF3A	Arachis ipaensis	AT1G68840	71.171	1.66e-47	168	TEMPRANILLO 2, RELATED TO ABI3/VP1 2	B3
Araip.ADY7C	Arachis ipaensis	AT1G19330	76.724	2.49e-121	345	SAP30 FUNCTION-RELATED 2	SAP30_Sin3_bdg
Araip.KU06I	Arachis ipaensis	AT1G50700	73.026	0	717	CALCIUM DEPENDENT PROTEIN KINASE 33
Araip.KU06I	Arachis ipaensis	AT1G50700	72.247	0	707	CALCIUM DEPENDENT PROTEIN KINASE 33
Araip.HY5UP	Arachis ipaensis	AT1G09570	77.083	0	1806	PHYTOCHROME A
Araip.70T8A	Arachis ipaensis	AT4G14540	77.193	2.95e-62	189	NUCLEAR FACTOR Y, SUBUNIT B3, HEME ACTIVATOR PROTEIN (YEAST) HOMOLOG 3C	NF-YB
Araip.70T8A	Arachis ipaensis	AT4G14540	77.193	2.95e-62	189	NUCLEAR FACTOR Y, SUBUNIT B3, HEME ACTIVATOR PROTEIN (YEAST) HOMOLOG 3C	NF-YB
Araip.HY5UP	Arachis ipaensis	AT1G09570	77.083	0	1806	PHYTOCHROME A
Araip.HY5UP	Arachis ipaensis	AT1G09570	77.016	0	1765	PHYTOCHROME A
Araip.92GX5	Arachis ipaensis	AT2G38880	70.408	7.38e-49	156	NUCLEAR FACTOR Y, SUBUNIT B1, HEME ACTIVATOR PROTEIN (YEAST) HOMOLOG 3A	NF-YB
Araip.6F7K8	Arachis ipaensis	AT2G38880	75	3.44e-50	161	NUCLEAR FACTOR Y, SUBUNIT B1, HEME ACTIVATOR PROTEIN (YEAST) HOMOLOG 3A	NF-YB
Araip.ADY7C	Arachis ipaensis	AT1G19330	76.724	1.55e-119	340	SAP30 FUNCTION-RELATED 2	SAP30_Sin3_bdg
Araip.92GX5	Arachis ipaensis	AT2G38880	70.642	1.6e-52	167	NUCLEAR FACTOR Y, SUBUNIT B1, HEME ACTIVATOR PROTEIN (YEAST) HOMOLOG 3A	NF-YB
Araip.92GX5	Arachis ipaensis	AT2G38880	82.796	4.89e-54	169	NUCLEAR FACTOR Y, SUBUNIT B1, HEME ACTIVATOR PROTEIN (YEAST) HOMOLOG 3A	NF-YB
Araip.6F7K8	Arachis ipaensis	AT2G38880	80	3.87e-55	172	NUCLEAR FACTOR Y, SUBUNIT B1, HEME ACTIVATOR PROTEIN (YEAST) HOMOLOG 3A	NF-YB
Araip.92GX5	Arachis ipaensis	AT2G38880	72.973	2.09e-57	176	NUCLEAR FACTOR Y, SUBUNIT B1, HEME ACTIVATOR PROTEIN (YEAST) HOMOLOG 3A	NF-YB
Araip.ADY7C	Arachis ipaensis	AT1G19330	75	4.84e-105	303	SAP30 FUNCTION-RELATED 2	SAP30_Sin3_bdg
Araip.JS7DG	Arachis ipaensis	AT2G22630	70.652	8.11e-91	265	AGAMOUS-LIKE 17	MIKC_MADS;SRF-TF;K-box
Araip.6UE4Z	Arachis ipaensis	AT5G44160	87.838	2.64e-44	159	INDETERMINATE DOMAIN 8, NUTCRACKER
Araip.48IKT	Arachis ipaensis	AT5G46210	77.57	2.49e-52	178	CULLIN 4
Araip.US4V4	Arachis ipaensis	AT1G78580	77.648	0	1483	TREHALOSE-6-PHOSPHATE SYNTHASE 1
Araip.3BD5B	Arachis ipaensis	AT3G43190	85.643	0	1438	SUCROSE SYNTHASE 4
Araip.BH6DK	Arachis ipaensis	AT2G18790	79.257	0	1606	PHYTOCHROME B
Araip.HY5UP	Arachis ipaensis	AT1G09570	77.083	0	1806	PHYTOCHROME A
Araip.8NJ51	Arachis ipaensis	AT5G51820	76.471	5.77e-48	163	PHOSPHOGLUCOMUTASE
Araip.HY5UP	Arachis ipaensis	AT1G09570	77.083	0	1806	PHYTOCHROME A
Araip.BH6DK	Arachis ipaensis	AT2G18790	77.906	0	1843	PHYTOCHROME B
Araip.38ZUN	Arachis ipaensis	AT4G29130	78.014	2.28e-79	244	HEXOKINASE 1, GLUCOSE INSENSITIVE 2
Araip.HY5UP	Arachis ipaensis	AT1G09570	77.016	0	1765	PHYTOCHROME A
Araip.PGB0K	Arachis ipaensis	AT3G43190	84.769	0	1434	SUCROSE SYNTHASE 4
Araip.US4V4	Arachis ipaensis	AT1G78580	77.566	0	1478	TREHALOSE-6-PHOSPHATE SYNTHASE 1
Araip.US4V4	Arachis ipaensis	AT1G78580	77.566	0	1478	TREHALOSE-6-PHOSPHATE SYNTHASE 1
Araip.US4V4	Arachis ipaensis	AT1G78580	77.566	0	1478	TREHALOSE-6-PHOSPHATE SYNTHASE 1
Araip.US4V4	Arachis ipaensis	AT1G78580	77.566	0	1478	TREHALOSE-6-PHOSPHATE SYNTHASE 1
Araip.US4V4	Arachis ipaensis	AT1G78580	77.566	0	1478	TREHALOSE-6-PHOSPHATE SYNTHASE 1
Araip.IQ0PD	Arachis ipaensis	AT5G44160	89.809	1.38e-105	324	INDETERMINATE DOMAIN 8, NUTCRACKER	C2H2
Araip.VK5KG	Arachis ipaensis	AT5G44160	86.471	8.87e-106	321	INDETERMINATE DOMAIN 8, NUTCRACKER	C2H2
Araip.FER8B	Arachis ipaensis	AT1G78580	75	0	1409	TREHALOSE-6-PHOSPHATE SYNTHASE 1
Araip.U2YF8	Arachis ipaensis	AT4G29130	71.855	0	709	HEXOKINASE 1, GLUCOSE INSENSITIVE 2
Araip.BFF3A	Arachis ipaensis	AT1G68840	71.171	1.66e-47	168	TEMPRANILLO 2, RELATED TO ABI3/VP1 2	B3
Araip.BFF3A	Arachis ipaensis	AT1G68840	71.171	1.66e-47	168	TEMPRANILLO 2, RELATED TO ABI3/VP1 2	B3
Araip.B0EXC	Arachis ipaensis	AT1G68840	72.222	2.61e-46	164	TEMPRANILLO 2, RELATED TO ABI3/VP1 2	B3
Araip.D0AIB	Arachis ipaensis	AT2G32950	76.462	0	1093	CONSTITUTIVE PHOTOMORPHOGENIC 1
Araip.BH6DK	Arachis ipaensis	AT2G18790	77.906	0	1843	PHYTOCHROME B
Araip.BH6DK	Arachis ipaensis	AT2G18790	79.257	0	1606	PHYTOCHROME B
Araip.X0K65	Arachis ipaensis	AT3G51550	71.924	0	1299	AT3G51550|FER|FERONIA|F26O13.190
Araip.X0K65	Arachis ipaensis	AT3G51550	72.067	0	1295	AT3G51550|FER|FERONIA|F26O13.190
Araip.DU9N2	Arachis ipaensis	AT3G20740	76.437	3.27e-101	297	FERTILIZATION-INDEPENDENT ENDOSPERM 1, FERTILIZATION INDEPENDENT SEED 3
Araip.K2V89	Arachis ipaensis	AT3G52940	76.152	0	558	FACKEL
Araip.XEM8X	Arachis ipaensis	AT3G52940	73.713	0	543	FACKEL
Araip.K2V89	Arachis ipaensis	AT3G52940	83.444	0	523	FACKEL
Araip.K2V89	Arachis ipaensis	AT3G52940	82.45	0	518	FACKEL
Araip.XEM8X	Arachis ipaensis	AT3G52940	86.219	0	514	FACKEL
Araip.K2V89	Arachis ipaensis	AT3G52940	75.549	3.76e-169	476	FACKEL
Araip.DU9N2	Arachis ipaensis	AT3G20740	76.437	3.27e-101	297	FERTILIZATION-INDEPENDENT ENDOSPERM 1, FERTILIZATION INDEPENDENT SEED 3
Araip.XEM8X	Arachis ipaensis	AT3G52940	85.401	3.39e-83	249	FACKEL
Araip.K2V89	Arachis ipaensis	AT3G52940	77.236	0	572	FACKEL
Araip.K2V89	Arachis ipaensis	AT3G52940	77.236	0	572	FACKEL
Araip.3U4DB	Arachis ipaensis	AT1G04870	74.841	0	518	ARABIDOPSIS THALIANA PROTEIN ARGININE METHYLTRANSFERASE 10
Araip.K2V89	Arachis ipaensis	AT3G52940	77.236	0	572	FACKEL
Araip.4M75A	Arachis ipaensis	AT2G06210	80.531	9.04e-113	375	EARLY FLOWERING 8, VERNALIZATION INDEPENDENCE 6
Araip.DU9N2	Arachis ipaensis	AT3G20740	76.437	3.27e-101	297	FERTILIZATION-INDEPENDENT ENDOSPERM 1, FERTILIZATION INDEPENDENT SEED 3
Araip.DU9N2	Arachis ipaensis	AT3G20740	75.346	0	596	FERTILIZATION-INDEPENDENT ENDOSPERM 1, FERTILIZATION INDEPENDENT SEED 3
Araip.K2V89	Arachis ipaensis	AT3G52940	77.236	0	572	FACKEL
Araip.K2V89	Arachis ipaensis	AT3G52940	77.778	0	576	FACKEL
Araip.3U4DB	Arachis ipaensis	AT1G04870	74.921	0	519	ARABIDOPSIS THALIANA PROTEIN ARGININE METHYLTRANSFERASE 10
Araip.3U4DB	Arachis ipaensis	AT1G04870	72.043	0	587	ARABIDOPSIS THALIANA PROTEIN ARGININE METHYLTRANSFERASE 10
Araip.DU9N2	Arachis ipaensis	AT3G20740	76.437	3.27e-101	297	FERTILIZATION-INDEPENDENT ENDOSPERM 1, FERTILIZATION INDEPENDENT SEED 3
Araip.K2V89	Arachis ipaensis	AT3G52940	77.778	0	576	FACKEL
Araip.DU9N2	Arachis ipaensis	AT3G20740	76.437	3.27e-101	297	FERTILIZATION-INDEPENDENT ENDOSPERM 1, FERTILIZATION INDEPENDENT SEED 3
Araip.MAL00	Arachis ipaensis	AT5G67180	71.318	1.92e-102	311	TARGET OF EARLY ACTIVATION TAGGED 3	AP2
Araip.FQ1N0	Arachis ipaensis	AT5G40490	70.47	2.82e-71	227	HLP1
Araip.MAL00	Arachis ipaensis	AT5G67180	73.295	1.66e-78	250	TARGET OF EARLY ACTIVATION TAGGED 3	AP2
Araip.K2V89	Arachis ipaensis	AT3G52940	77.236	0	566	FACKEL
Araip.XEM8X	Arachis ipaensis	AT3G52940	80.488	0	611	FACKEL
Araip.K2V89	Arachis ipaensis	AT3G52940	76.694	0	561	FACKEL
Araip.6D3E7	Arachis ipaensis	AT3G63010	77.193	0	571	GA INSENSITIVE DWARF 1B
Araip.US4V4	Arachis ipaensis	AT1G78580	77.648	0	1483	TREHALOSE-6-PHOSPHATE SYNTHASE 1
Araip.MAL00	Arachis ipaensis	AT5G67180	73.295	1.66e-78	250	TARGET OF EARLY ACTIVATION TAGGED 3	AP2
Araip.38ZUN	Arachis ipaensis	AT4G29130	78.014	2.28e-79	244	HEXOKINASE 1, GLUCOSE INSENSITIVE 2
Araip.U2YF8	Arachis ipaensis	AT4G29130	71.855	0	709	HEXOKINASE 1, GLUCOSE INSENSITIVE 2
Araip.US4V4	Arachis ipaensis	AT1G78580	77.566	0	1478	TREHALOSE-6-PHOSPHATE SYNTHASE 1
Araip.US4V4	Arachis ipaensis	AT1G78580	77.566	0	1478	TREHALOSE-6-PHOSPHATE SYNTHASE 1
Araip.MAL00	Arachis ipaensis	AT5G67180	71.318	1.92e-102	311	TARGET OF EARLY ACTIVATION TAGGED 3	AP2
Araip.US4V4	Arachis ipaensis	AT1G78580	77.566	0	1478	TREHALOSE-6-PHOSPHATE SYNTHASE 1
Araip.FER8B	Arachis ipaensis	AT1G78580	75	0	1409	TREHALOSE-6-PHOSPHATE SYNTHASE 1
Araip.US4V4	Arachis ipaensis	AT1G78580	77.566	0	1478	TREHALOSE-6-PHOSPHATE SYNTHASE 1
Araip.US4V4	Arachis ipaensis	AT1G78580	77.566	0	1478	TREHALOSE-6-PHOSPHATE SYNTHASE 1
Araip.YT3WU	Arachis ipaensis	AT1G15750	72.003	0	1706	TOPLESS
Araip.G0JGA	Arachis ipaensis	AT4G23100	88.235	3.32e-60	194	CADMIUM SENSITIVE 2, ROOT MERISTEMLESS 1, GLUTAMATE-CYSTEINE LIGASE
Araip.G0JGA	Arachis ipaensis	AT4G23100	88.235	3.32e-60	194	CADMIUM SENSITIVE 2, ROOT MERISTEMLESS 1, GLUTAMATE-CYSTEINE LIGASE
Araip.G0JGA	Arachis ipaensis	AT4G23100	88.235	3.32e-60	194	CADMIUM SENSITIVE 2, ROOT MERISTEMLESS 1, GLUTAMATE-CYSTEINE LIGASE
Araip.G0JGA	Arachis ipaensis	AT4G23100	88.235	3.32e-60	194	CADMIUM SENSITIVE 2, ROOT MERISTEMLESS 1, GLUTAMATE-CYSTEINE LIGASE
Araip.G0JGA	Arachis ipaensis	AT4G23100	88.235	3.32e-60	194	CADMIUM SENSITIVE 2, ROOT MERISTEMLESS 1, GLUTAMATE-CYSTEINE LIGASE
Araip.G0JGA	Arachis ipaensis	AT4G23100	88.235	3.32e-60	194	CADMIUM SENSITIVE 2, ROOT MERISTEMLESS 1, GLUTAMATE-CYSTEINE LIGASE
Araip.QTU2G	Arachis ipaensis	AT3G11910	82.232	0	1916	UBIQUITIN-SPECIFIC PROTEASE 13
Araip.QTU2G	Arachis ipaensis	AT3G11910	82.143	0	1910	UBIQUITIN-SPECIFIC PROTEASE 13
Araip.96LA6	Arachis ipaensis	AT3G11910	81.217	0	1568	UBIQUITIN-SPECIFIC PROTEASE 13
Araip.96LA6	Arachis ipaensis	AT3G11910	81.176	0	1563	UBIQUITIN-SPECIFIC PROTEASE 13
Araip.96LA6	Arachis ipaensis	AT3G11910	81.277	0	1549	UBIQUITIN-SPECIFIC PROTEASE 13
Araip.96LA6	Arachis ipaensis	AT3G11910	75	2.65e-49	171	UBIQUITIN-SPECIFIC PROTEASE 13
Araip.UGD2T	Arachis ipaensis	AT3G28910	70.248	2.98e-60	195	MYB DOMAIN PROTEIN 30	MYB;Myb_DNA-binding
Araip.31UAG	Arachis ipaensis	AT4G23100	79.487	2.15e-56	186	CADMIUM SENSITIVE 2, ROOT MERISTEMLESS 1, GLUTAMATE-CYSTEINE LIGASE
Araip.XSM0B	Arachis ipaensis	AT4G10710	72.385	0	1537	SPT16	SPT16
Araip.FF1CZ	Arachis ipaensis	AT4G10710	71.86	0	1550	SPT16	SPT16
Araip.XSM0B	Arachis ipaensis	AT4G10710	72.385	0	1537	SPT16	SPT16
Araip.FF1CZ	Arachis ipaensis	AT4G10710	71.86	0	1550	SPT16	SPT16
Araip.XSM0B	Arachis ipaensis	AT4G10710	72.385	0	1537	SPT16	SPT16
Araip.C22VI	Arachis ipaensis	AT3G57300	71.897	0	1417	INOSITOL REQUIRING 80
Araip.572XZ	Arachis ipaensis	AT3G57230	72.535	6.76e-72	219	AGAMOUS-LIKE 16	MIKC_MADS;SRF-TF;K-box
Araip.3U4DB	Arachis ipaensis	AT1G04870	72.043	0	587	ARABIDOPSIS THALIANA PROTEIN ARGININE METHYLTRANSFERASE 10
Araip.3U4DB	Arachis ipaensis	AT1G04870	74.921	0	519	ARABIDOPSIS THALIANA PROTEIN ARGININE METHYLTRANSFERASE 10
Araip.XSM0B	Arachis ipaensis	AT4G10710	72.385	0	1537	SPT16	SPT16
Araip.3U4DB	Arachis ipaensis	AT1G04870	74.841	0	518	ARABIDOPSIS THALIANA PROTEIN ARGININE METHYLTRANSFERASE 10
EVM0043580	Arachis monticola	AT1G15750	72.164	0	1720	TOPLESS
EVM0030129	Arachis monticola	AT3G63010	77.193	0	571	GA INSENSITIVE DWARF 1B
EVM0039086	Arachis monticola	AT1G22770	75.929	0	1727	GIGANTEA
EVM0065776	Arachis monticola	AT1G15750	73.118	7.55e-88	270	TOPLESS
EVM0001967	Arachis monticola	AT1G15750	84.838	0	2015	TOPLESS
EVM0016112	Arachis monticola	AT1G78580	72.013	0	1329	TREHALOSE-6-PHOSPHATE SYNTHASE 1
EVM0052916	Arachis monticola	AT4G29130	77.485	0	772	HEXOKINASE 1, GLUCOSE INSENSITIVE 2
EVM0005019	Arachis monticola	AT1G15750	77.143	3.04e-71	221	TOPLESS
EVM0030901	Arachis monticola	AT1G69120	74.86	1.17e-99	283	APETALA1	MIKC_MADS;SRF-TF;K-box
EVM0068619	Arachis monticola	AT5G67180	80.628	9.14e-97	288	TARGET OF EARLY ACTIVATION TAGGED 3	AP2
EVM0035381	Arachis monticola	AT2G39250	76.636	3.1e-49	164	SCHNARCHZAPFEN	AP2
EVM0061427	Arachis monticola	AT1G69120	74.86	1.17e-99	283	APETALA1	MIKC_MADS;SRF-TF;K-box
EVM0036753	Arachis monticola	AT1G08260	76.068	2.82e-58	187	EARLY IN SHORT DAYS 7, TILTED 1, ABA OVERLY SENSITIVE 4
EVM0040230	Arachis monticola	AT2G02760	81.988	6.99e-99	276	UBIQUITIN CARRIER PROTEIN 2
EVM0038190	Arachis monticola	AT2G02760	97.368	6.5e-114	313	UBIQUITIN CARRIER PROTEIN 2
EVM0036004	Arachis monticola	AT2G02760	97.368	8.53e-114	313	UBIQUITIN CARRIER PROTEIN 2
EVM0040440	Arachis monticola	AT4G31120	76.198	0	1049	SHK1 BINDING PROTEIN 1, PROTEIN ARGININE METHYLTRANSFERASE 5
EVM0004200	Arachis monticola	AT3G28730	77.245	0	935	STRUCTURE SPECIFIC RECOGNITION PROTEIN 1, HIGH MOBILITY GROUP, NUCLEOSOME/CHROMATIN ASSEMBLY FACTOR D
EVM0049688	Arachis monticola	AT2G19520	79.102	0	827	FVE, MULTICOPY SUPPRESSOR OF IRA1 4
EVM0055957	Arachis monticola	AT1G08260	70.956	0	3219	EARLY IN SHORT DAYS 7, TILTED 1, ABA OVERLY SENSITIVE 4
EVM0064081	Arachis monticola	AT2G22370	83.41	2.63e-136	375	MEDIATOR 18
EVM0042067	Arachis monticola	AT1G08260	81.746	5.8e-68	216	EARLY IN SHORT DAYS 7, TILTED 1, ABA OVERLY SENSITIVE 4
EVM0066495	Arachis monticola	AT5G46210	85.927	0	1292	CULLIN 4
EVM0034957	Arachis monticola	AT5G06600	82.694	0	1925	UBIQUITIN-SPECIFIC PROTEASE 12
EVM0050491	Arachis monticola	AT5G06600	82.694	0	1925	UBIQUITIN-SPECIFIC PROTEASE 12
EVM0044104	Arachis monticola	AT4G00830	71.066	0	587	LHP1-INTERACTING FACTOR
EVM0059606	Arachis monticola	AT5G64610	84.348	2.07e-65	206	HISTONE ACETYLTRANSFERASE OF THE MYST FAMILY 1
EVM0073257	Arachis monticola	AT5G63860	74.773	0	684	UVB-RESISTANCE 8
EVM0053645	Arachis monticola	AT1G01040	73.1	0	2904	DICER-LIKE 1
EVM0067892	Arachis monticola	AT2G45430	74.051	2.58e-64	198	AT-HOOK MOTIF NUCLEAR-LOCALIZED PROTEIN 22
EVM0071179	Arachis monticola	AT2G02760	96.711	1.73e-112	310	UBIQUITIN CARRIER PROTEIN 2
EVM0014310	Arachis monticola	AT5G45600	74.359	2.57e-155	427	HOMOLOG OF YEAST YAF9 A, TBP-ASSOCIATED FACTOR 14B, GLIOMAS 41
EVM0021899	Arachis monticola	AT5G13480	73.741	4.42e-143	413	FY
EVM0023443	Arachis monticola	AT1G01040	81.658	0	691	DICER-LIKE 1
EVM0058840	Arachis monticola	AT2G06210	80.531	3.11e-115	375	EARLY FLOWERING 8, VERNALIZATION INDEPENDENCE 6
EVM0045979	Arachis monticola	AT3G44110	85.273	0	665	DNAJ HOMOLOG 3
EVM0011073	Arachis monticola	AT2G19520	74.951	0	786	FVE, MULTICOPY SUPPRESSOR OF IRA1 4
EVM0052074	Arachis monticola	AT2G02760	97.368	8.53e-114	313	UBIQUITIN CARRIER PROTEIN 2
EVM0014838	Arachis monticola	AT4G04920	85.393	6.39e-50	162	MEDIATOR 16, SENSITIVE TO FREEZING 6
EVM0062765	Arachis monticola	AT4G37280	70.625	1.44e-173	478	MORF RELATED GENE1
EVM0000061	Arachis monticola	AT5G63110	78.742	0	748	HISTONE DEACETYLASE 6, RNA-MEDIATED TRANSCRIPTIONAL SILENCING 1
EVM0068205	Arachis monticola	AT2G06210	74.429	4.29e-96	320	EARLY FLOWERING 8, VERNALIZATION INDEPENDENCE 6
EVM0042612	Arachis monticola	AT3G44110	85.273	0	665	DNAJ HOMOLOG 3
EVM0053424	Arachis monticola	AT4G04920	72.403	0	1798	MEDIATOR 16, SENSITIVE TO FREEZING 6
EVM0022807	Arachis monticola	AT3G28910	70.248	5.8e-62	192	MYB DOMAIN PROTEIN 30	MYB;Myb_DNA-binding
EVM0067672	Arachis monticola	AT4G10710	72.28	0	1560	SPT16	SPT16
EVM0050491	Arachis monticola	AT5G06600	82.694	0	1925	UBIQUITIN-SPECIFIC PROTEASE 12
EVM0035993	Arachis monticola	AT2G44680	74.088	2.23e-151	428	CASEIN KINASE II BETA SUBUNIT 4
EVM0039086	Arachis monticola	AT1G22770	75.929	0	1727	GIGANTEA
EVM0018244	Arachis monticola	AT2G32950	76.266	0	1095	CONSTITUTIVE PHOTOMORPHOGENIC 1
EVM0073257	Arachis monticola	AT5G63860	74.773	0	684	UVB-RESISTANCE 8
EVM0016317	Arachis monticola	AT3G01090	84.857	0	612	ARABIDOPSIS SNF1 KINASE HOMOLOG 10, SNF1-RELATED PROTEIN KINASE 1.1
EVM0014838	Arachis monticola	AT4G04920	85.393	1.82e-50	162	MEDIATOR 16, SENSITIVE TO FREEZING 6
EVM0053424	Arachis monticola	AT4G04920	72.403	0	1798	MEDIATOR 16, SENSITIVE TO FREEZING 6
EVM0012099	Arachis monticola	AT2G32950	76.411	0	1098	CONSTITUTIVE PHOTOMORPHOGENIC 1
EVM0068527	Arachis monticola	AT2G18790	76.132	0	1833	PHYTOCHROME B
EVM0026743	Arachis monticola	AT1G12910	88.011	0	657	LIGHT-REGULATED WD 1, ANTHOCYANIN11
EVM0040440	Arachis monticola	AT4G31120	76.198	0	1049	SHK1 BINDING PROTEIN 1, PROTEIN ARGININE METHYLTRANSFERASE 5
EVM0071150	Arachis monticola	AT1G68050	82.792	0	1031	FLAVIN-BINDING, KELCH REPEAT, F BOX 1, ADAGIO 3
EVM0009998	Arachis monticola	AT4G08920	78.832	0	1032	CRYPTOCHROME 1
EVM0034957	Arachis monticola	AT5G06600	82.694	0	1925	UBIQUITIN-SPECIFIC PROTEASE 12
EVM0066495	Arachis monticola	AT5G46210	85.927	0	1292	CULLIN 4
EVM0030129	Arachis monticola	AT3G63010	77.193	0	571	GA INSENSITIVE DWARF 1B
EVM0022426	Arachis monticola	AT4G20370	71.098	8.23e-93	260	TWIN SISTER OF FT
EVM0035139	Arachis monticola	AT3G51550	72.624	0	1289	AT3G51550|FER|FERONIA|F26O13.190
EVM0026164	Arachis monticola	AT4G14540	84.553	2.97e-76	218	NUCLEAR FACTOR Y, SUBUNIT B3, HEME ACTIVATOR PROTEIN (YEAST) HOMOLOG 3C	NF-YB
EVM0053145	Arachis monticola	AT5G47640	80	1.32e-62	184	NUCLEAR FACTOR Y, SUBUNIT B2, HEME ACTIVATOR PROTEIN (YEAST) HOMOLOG 3B	NF-YB
EVM0036635	Arachis monticola	AT5G47640	80	1.7e-62	184	NUCLEAR FACTOR Y, SUBUNIT B2, HEME ACTIVATOR PROTEIN (YEAST) HOMOLOG 3B	NF-YB
EVM0030587	Arachis monticola	AT5G47640	80	2.86e-62	183	NUCLEAR FACTOR Y, SUBUNIT B2, HEME ACTIVATOR PROTEIN (YEAST) HOMOLOG 3B	NF-YB
EVM0067143	Arachis monticola	AT5G47640	78.947	6.52e-65	190	NUCLEAR FACTOR Y, SUBUNIT B2, HEME ACTIVATOR PROTEIN (YEAST) HOMOLOG 3B	NF-YB
EVM0055949	Arachis monticola	AT4G14540	84.553	2.97e-76	218	NUCLEAR FACTOR Y, SUBUNIT B3, HEME ACTIVATOR PROTEIN (YEAST) HOMOLOG 3C	NF-YB
EVM0055319	Arachis monticola	AT5G47640	78.947	2.87e-65	191	NUCLEAR FACTOR Y, SUBUNIT B2, HEME ACTIVATOR PROTEIN (YEAST) HOMOLOG 3B	NF-YB
EVM0041292	Arachis monticola	AT1G08970	70.833	2.11e-73	217	NUCLEAR FACTOR Y, SUBUNIT C9, HEME ACTIVATOR PROTEIN (YEAST) HOMOLOG 5C	NF-YC
EVM0062765	Arachis monticola	AT4G37280	70.625	1.13e-173	478	MORF RELATED GENE1
EVM0018244	Arachis monticola	AT2G32950	76.266	0	1095	CONSTITUTIVE PHOTOMORPHOGENIC 1
EVM0039086	Arachis monticola	AT1G22770	75.929	0	1727	GIGANTEA
EVM0012099	Arachis monticola	AT2G32950	76.411	0	1098	CONSTITUTIVE PHOTOMORPHOGENIC 1
EVM0065776	Arachis monticola	AT1G15750	73.118	4e-87	270	TOPLESS
EVM0071150	Arachis monticola	AT1G68050	82.792	0	1031	FLAVIN-BINDING, KELCH REPEAT, F BOX 1, ADAGIO 3
EVM0009998	Arachis monticola	AT4G08920	78.832	0	1032	CRYPTOCHROME 1
EVM0066495	Arachis monticola	AT5G46210	85.927	0	1292	CULLIN 4
EVM0022426	Arachis monticola	AT4G20370	71.098	2.85e-92	260	TWIN SISTER OF FT
EVM0064081	Arachis monticola	AT2G22370	83.41	2.07e-136	375	MEDIATOR 18
EVM0059570	Arachis monticola	AT2G17290	75.873	0	515	CALCIUM DEPENDENT PROTEIN KINASE 6
EVM0024686	Arachis monticola	AT2G17290	70.825	0	709	CALCIUM DEPENDENT PROTEIN KINASE 6
EVM0068527	Arachis monticola	AT2G18790	76.132	0	1833	PHYTOCHROME B
EVM0030839	Arachis monticola	AT2G17290	71.795	0	716	CALCIUM DEPENDENT PROTEIN KINASE 6
EVM0001967	Arachis monticola	AT1G15750	84.838	0	2015	TOPLESS
EVM0043580	Arachis monticola	AT1G15750	72.164	0	1720	TOPLESS
EVM0005019	Arachis monticola	AT1G15750	77.143	1.61e-70	221	TOPLESS
EVM0067892	Arachis monticola	AT2G45430	74.051	2.02e-64	198	AT-HOOK MOTIF NUCLEAR-LOCALIZED PROTEIN 22
EVM0030129	Arachis monticola	AT3G63010	77.193	0	571	GA INSENSITIVE DWARF 1B
EVM0053145	Arachis monticola	AT5G47640	80	4.56e-62	184	NUCLEAR FACTOR Y, SUBUNIT B2, HEME ACTIVATOR PROTEIN (YEAST) HOMOLOG 3B	NF-YB
EVM0030901	Arachis monticola	AT1G69120	74.86	6.23e-99	283	APETALA1	MIKC_MADS;SRF-TF;K-box
EVM0030587	Arachis monticola	AT5G47640	80	9.9e-62	183	NUCLEAR FACTOR Y, SUBUNIT B2, HEME ACTIVATOR PROTEIN (YEAST) HOMOLOG 3B	NF-YB
EVM0041292	Arachis monticola	AT1G08970	70.833	7.29e-73	217	NUCLEAR FACTOR Y, SUBUNIT C9, HEME ACTIVATOR PROTEIN (YEAST) HOMOLOG 5C	NF-YC
EVM0061427	Arachis monticola	AT1G69120	74.86	6.23e-99	283	APETALA1	MIKC_MADS;SRF-TF;K-box
EVM0038922	Arachis monticola	AT1G19330	77.155	3.48e-116	325	SAP30 FUNCTION-RELATED 2	SAP30_Sin3_bdg
EVM0055949	Arachis monticola	AT4G14540	84.553	1.03e-75	218	NUCLEAR FACTOR Y, SUBUNIT B3, HEME ACTIVATOR PROTEIN (YEAST) HOMOLOG 3C	NF-YB
EVM0026164	Arachis monticola	AT4G14540	84.553	1.03e-75	218	NUCLEAR FACTOR Y, SUBUNIT B3, HEME ACTIVATOR PROTEIN (YEAST) HOMOLOG 3C	NF-YB
EVM0067143	Arachis monticola	AT5G47640	78.947	2.25e-64	190	NUCLEAR FACTOR Y, SUBUNIT B2, HEME ACTIVATOR PROTEIN (YEAST) HOMOLOG 3B	NF-YB
EVM0036635	Arachis monticola	AT5G47640	80	5.86e-62	184	NUCLEAR FACTOR Y, SUBUNIT B2, HEME ACTIVATOR PROTEIN (YEAST) HOMOLOG 3B	NF-YB
EVM0068619	Arachis monticola	AT5G67180	80.628	4.84e-96	288	TARGET OF EARLY ACTIVATION TAGGED 3	AP2
EVM0039621	Arachis monticola	AT1G19330	77.586	7.35e-117	327	SAP30 FUNCTION-RELATED 2	SAP30_Sin3_bdg
EVM0035381	Arachis monticola	AT2G39250	76.636	1.64e-48	164	SCHNARCHZAPFEN	AP2
EVM0055319	Arachis monticola	AT5G47640	78.947	9.94e-65	191	NUCLEAR FACTOR Y, SUBUNIT B2, HEME ACTIVATOR PROTEIN (YEAST) HOMOLOG 3B	NF-YB
EVM0071428	Arachis monticola	AT5G51820	77.876	3.57e-58	181	PHOSPHOGLUCOMUTASE
EVM0016112	Arachis monticola	AT1G78580	72.013	0	1329	TREHALOSE-6-PHOSPHATE SYNTHASE 1
EVM0011552	Arachis monticola	AT3G43190	85.643	0	1439	SUCROSE SYNTHASE 4
EVM0066495	Arachis monticola	AT5G46210	85.927	0	1292	CULLIN 4
EVM0073807	Arachis monticola	AT5G48300	88.515	0	892	ADP GLUCOSE PYROPHOSPHORYLASE 1, ADP-GLUCOSE PYROPHOSPHORYLASE SMALL SUBUNIT 1
EVM0008823	Arachis monticola	AT5G51820	72.569	6.73e-148	431	PHOSPHOGLUCOMUTASE
EVM0016317	Arachis monticola	AT3G01090	84.857	0	612	ARABIDOPSIS SNF1 KINASE HOMOLOG 10, SNF1-RELATED PROTEIN KINASE 1.1
EVM0068527	Arachis monticola	AT2G18790	76.132	0	1833	PHYTOCHROME B
EVM0018720	Arachis monticola	AT3G43190	84.069	0	1427	SUCROSE SYNTHASE 4
EVM0039086	Arachis monticola	AT1G22770	75.929	0	1727	GIGANTEA
EVM0052916	Arachis monticola	AT4G29130	77.485	0	772	HEXOKINASE 1, GLUCOSE INSENSITIVE 2
EVM0009449	Arachis monticola	AT5G44160	73.039	1.22e-108	324	INDETERMINATE DOMAIN 8, NUTCRACKER	C2H2
EVM0038983	Arachis monticola	AT5G44160	76.289	1.78e-111	332	INDETERMINATE DOMAIN 8, NUTCRACKER	C2H2
EVM0030901	Arachis monticola	AT1G69120	74.86	1.51e-99	283	APETALA1	MIKC_MADS;SRF-TF;K-box
EVM0061427	Arachis monticola	AT1G69120	74.86	1.51e-99	283	APETALA1	MIKC_MADS;SRF-TF;K-box
EVM0018244	Arachis monticola	AT2G32950	76.266	0	1095	CONSTITUTIVE PHOTOMORPHOGENIC 1
EVM0012099	Arachis monticola	AT2G32950	76.411	0	1098	CONSTITUTIVE PHOTOMORPHOGENIC 1
EVM0009998	Arachis monticola	AT4G08920	78.832	0	1032	CRYPTOCHROME 1
EVM0068527	Arachis monticola	AT2G18790	76.132	0	1833	PHYTOCHROME B
EVM0073257	Arachis monticola	AT5G63860	74.773	0	684	UVB-RESISTANCE 8
EVM0016317	Arachis monticola	AT3G01090	84.857	0	612	ARABIDOPSIS SNF1 KINASE HOMOLOG 10, SNF1-RELATED PROTEIN KINASE 1.1
EVM0049688	Arachis monticola	AT2G19520	79.102	0	827	FVE, MULTICOPY SUPPRESSOR OF IRA1 4
EVM0035139	Arachis monticola	AT3G51550	72.624	0	1289	AT3G51550|FER|FERONIA|F26O13.190
EVM0011073	Arachis monticola	AT2G19520	74.951	0	786	FVE, MULTICOPY SUPPRESSOR OF IRA1 4
EVM0022426	Arachis monticola	AT4G20370	71.098	1.07e-92	260	TWIN SISTER OF FT
EVM0071150	Arachis monticola	AT1G68050	82.792	0	1031	FLAVIN-BINDING, KELCH REPEAT, F BOX 1, ADAGIO 3
EVM0039086	Arachis monticola	AT1G22770	75.929	0	1727	GIGANTEA
EVM0061427	Arachis monticola	AT1G69120	74.86	2.34e-99	283	APETALA1	MIKC_MADS;SRF-TF;K-box
EVM0035381	Arachis monticola	AT2G39250	76.636	6.17e-49	164	SCHNARCHZAPFEN	AP2
EVM0030901	Arachis monticola	AT1G69120	74.86	2.34e-99	283	APETALA1	MIKC_MADS;SRF-TF;K-box
EVM0033467	Arachis monticola	AT1G75080	70.347	2.72e-129	365	BRASSINAZOLE-RESISTANT 1	BES1
EVM0053645	Arachis monticola	AT1G01040	73.1	0	2904	DICER-LIKE 1
EVM0058840	Arachis monticola	AT2G06210	80.531	1.04e-115	375	EARLY FLOWERING 8, VERNALIZATION INDEPENDENCE 6
EVM0007592	Arachis monticola	AT2G44150	75.309	2.25e-120	341	SET DOMAIN-CONTAINING PROTEIN 7, HISTONE-LYSINE N-METHYLTRANSFERASE ASHH3
EVM0021899	Arachis monticola	AT5G13480	73.741	1.48e-143	413	FY
EVM0032198	Arachis monticola	AT3G52940	78.32	0	593	FACKEL
EVM0031863	Arachis monticola	AT3G52940	77.778	0	590	FACKEL
EVM0068205	Arachis monticola	AT2G06210	74.429	1.44e-96	320	EARLY FLOWERING 8, VERNALIZATION INDEPENDENCE 6
EVM0022426	Arachis monticola	AT4G20370	71.098	1.22e-92	260	TWIN SISTER OF FT
EVM0023443	Arachis monticola	AT1G01040	81.658	0	691	DICER-LIKE 1
EVM0064081	Arachis monticola	AT2G22370	83.41	8.83e-137	375	MEDIATOR 18
EVM0025021	Arachis monticola	AT3G52940	79.675	0	604	FACKEL
EVM0040440	Arachis monticola	AT4G31120	76.198	0	1049	SHK1 BINDING PROTEIN 1, PROTEIN ARGININE METHYLTRANSFERASE 5
EVM0035381	Arachis monticola	AT5G67180	72.266	2.79e-106	314	TARGET OF EARLY ACTIVATION TAGGED 3	AP2
EVM0068619	Arachis monticola	AT5G67180	80.628	2.07e-96	288	TARGET OF EARLY ACTIVATION TAGGED 3	AP2
EVM0030901	Arachis monticola	AT1G69120	74.86	2.66e-99	283	APETALA1	MIKC_MADS;SRF-TF;K-box
EVM0061427	Arachis monticola	AT1G69120	74.86	2.66e-99	283	APETALA1	MIKC_MADS;SRF-TF;K-box
R5Z1TJ	Arachis hypogaea cv. Tifrunner	AT1G15750	82.308	0	1105	TOPLESS
Q6VMSA	Arachis hypogaea cv. Tifrunner	AT3G63010	77.193	0	571	GA INSENSITIVE DWARF 1B
YT3TY8	Arachis hypogaea cv. Tifrunner	AT4G29130	70.588	0	706	HEXOKINASE 1, GLUCOSE INSENSITIVE 2
PK6QLT	Arachis hypogaea cv. Tifrunner	AT1G78580	70.858	0	1375	TREHALOSE-6-PHOSPHATE SYNTHASE 1
WIWA1B	Arachis hypogaea cv. Tifrunner	AT1G69120	73.034	6.57e-96	273	APETALA1	MIKC_MADS;SRF-TF;K-box
YY1VWG	Arachis hypogaea cv. Tifrunner	AT1G78580	74.101	0	1389	TREHALOSE-6-PHOSPHATE SYNTHASE 1
SJTD5W	Arachis hypogaea cv. Tifrunner	AT1G69120	74.86	1.17e-99	283	APETALA1	MIKC_MADS;SRF-TF;K-box
2T81X8	Arachis hypogaea cv. Tifrunner	AT1G22770	73.667	0	1706	GIGANTEA
YSN9W3	Arachis hypogaea cv. Tifrunner	AT5G67180	80.628	9.85e-97	288	TARGET OF EARLY ACTIVATION TAGGED 3	AP2
00XS3D	Arachis hypogaea cv. Tifrunner	AT5G67180	72.266	5.59e-107	315	TARGET OF EARLY ACTIVATION TAGGED 3	AP2
N1N6FA	Arachis hypogaea cv. Tifrunner	AT4G29130	76.423	1.28e-65	206	HEXOKINASE 1, GLUCOSE INSENSITIVE 2
8L28UA	Arachis hypogaea cv. Tifrunner	AT4G29130	81.633	2.56e-55	170	HEXOKINASE 1, GLUCOSE INSENSITIVE 2
FYR4UC	Arachis hypogaea cv. Tifrunner	AT1G15750	72.864	3.18e-94	291	TOPLESS
S5S9QI	Arachis hypogaea cv. Tifrunner	AT1G78580	70.858	0	1375	TREHALOSE-6-PHOSPHATE SYNTHASE 1
AF3FG0	Arachis hypogaea cv. Tifrunner	AT1G22770	73.074	0	1675	GIGANTEA
3W29E4	Arachis hypogaea cv. Tifrunner	AT2G06210	74.308	5.13e-115	375	EARLY FLOWERING 8, VERNALIZATION INDEPENDENCE 6
T0AAPV	Arachis hypogaea cv. Tifrunner	AT3G28730	70.743	0	867	STRUCTURE SPECIFIC RECOGNITION PROTEIN 1, HIGH MOBILITY GROUP, NUCLEOSOME/CHROMATIN ASSEMBLY FACTOR D
D5YD9F	Arachis hypogaea cv. Tifrunner	AT5G64610	83.478	2.31e-64	203	HISTONE ACETYLTRANSFERASE OF THE MYST FAMILY 1
YQX6Q2	Arachis hypogaea cv. Tifrunner	AT5G58230	87.5	0	779	MULTICOPY SUPRESSOR OF IRA1
7E2TSQ	Arachis hypogaea cv. Tifrunner	AT1G09570	76.957	0	1811	PHYTOCHROME A
XPBU9Q	Arachis hypogaea cv. Tifrunner	AT5G46210	76.353	0	1268	CULLIN 4
FFIH3X	Arachis hypogaea cv. Tifrunner	AT5G62040	70.455	1.21e-85	243	BROTHER OF FT
SSG76K	Arachis hypogaea cv. Tifrunner	AT1G18450	78.523	0	753	ACTIN-RELATED PROTEIN 4
GGYY5V	Arachis hypogaea cv. Tifrunner	AT3G44110	83.886	0	652	DNAJ HOMOLOG 3
9V4S2E	Arachis hypogaea cv. Tifrunner	AT2G19520	79.102	0	827	FVE, MULTICOPY SUPPRESSOR OF IRA1 4
GJS7Q8	Arachis hypogaea cv. Tifrunner	AT3G44110	85.273	0	665	DNAJ HOMOLOG 3
WN2TW1	Arachis hypogaea cv. Tifrunner	AT5G63860	73.105	0	627	UVB-RESISTANCE 8
VA2Y9G	Arachis hypogaea cv. Tifrunner	AT1G04870	72.329	0	575	ARABIDOPSIS THALIANA PROTEIN ARGININE METHYLTRANSFERASE 10
982YMX	Arachis hypogaea cv. Tifrunner	AT3G44110	72.642	0	568	DNAJ HOMOLOG 3
ZEB4CW	Arachis hypogaea cv. Tifrunner	AT2G02760	97.368	8.53e-114	313	UBIQUITIN CARRIER PROTEIN 2
VAI4HB	Arachis hypogaea cv. Tifrunner	AT4G37280	71.193	2.88e-128	360	MORF RELATED GENE1
94NDDX	Arachis hypogaea cv. Tifrunner	AT1G04870	72.603	0	569	ARABIDOPSIS THALIANA PROTEIN ARGININE METHYLTRANSFERASE 10
8JQ024	Arachis hypogaea cv. Tifrunner	AT5G06600	83.115	0	1575	UBIQUITIN-SPECIFIC PROTEASE 12
DPQ6SD	Arachis hypogaea cv. Tifrunner	AT3G28910	70.248	5.8e-62	192	MYB DOMAIN PROTEIN 30	MYB;Myb_DNA-binding
89M253	Arachis hypogaea cv. Tifrunner	AT5G45600	74.359	2.57e-155	427	HOMOLOG OF YEAST YAF9 A, TBP-ASSOCIATED FACTOR 14B, GLIOMAS 41
X3NVY2	Arachis hypogaea cv. Tifrunner	AT5G06600	81.883	0	1867	UBIQUITIN-SPECIFIC PROTEASE 12
H3LZVP	Arachis hypogaea cv. Tifrunner	AT4G00450	73.894	1.15e-96	342	MEDIATOR 12, CENTER CITY, CRYPTIC PRECOCIOUS
HK023S	Arachis hypogaea cv. Tifrunner	AT4G04920	72.482	0	1801	MEDIATOR 16, SENSITIVE TO FREEZING 6
CE95IG	Arachis hypogaea cv. Tifrunner	AT5G63110	76.279	6.12e-110	325	HISTONE DEACETYLASE 6, RNA-MEDIATED TRANSCRIPTIONAL SILENCING 1
LDJL5U	Arachis hypogaea cv. Tifrunner	AT4G10710	72.28	0	1560	SPT16	SPT16
CVX4HS	Arachis hypogaea cv. Tifrunner	AT4G10710	72.185	0	1558	SPT16	SPT16
82M2ZV	Arachis hypogaea cv. Tifrunner	AT2G22370	83.41	2.63e-136	375	MEDIATOR 18
HKB08G	Arachis hypogaea cv. Tifrunner	AT3G44680	86.321	0	788	HISTONE DEACETYLASE 9
D04KR2	Arachis hypogaea cv. Tifrunner	AT1G09570	76.848	0	1813	PHYTOCHROME A
I2NN3I	Arachis hypogaea cv. Tifrunner	AT3G44110	85.273	0	666	DNAJ HOMOLOG 3
IBM9RL	Arachis hypogaea cv. Tifrunner	AT3G20740	74.797	0	598	FERTILIZATION-INDEPENDENT ENDOSPERM 1, FERTILIZATION INDEPENDENT SEED 3
13CNWC	Arachis hypogaea cv. Tifrunner	AT2G06210	82.11	7.48e-115	375	EARLY FLOWERING 8, VERNALIZATION INDEPENDENCE 6
NHK71Z	Arachis hypogaea cv. Tifrunner	AT1G01040	70.646	0	2794	DICER-LIKE 1
NNA8KD	Arachis hypogaea cv. Tifrunner	AT1G09570	79.945	0	1834	PHYTOCHROME A
288B0N	Arachis hypogaea cv. Tifrunner	AT2G45430	74.051	2.58e-64	198	AT-HOOK MOTIF NUCLEAR-LOCALIZED PROTEIN 22
2BTG0R	Arachis hypogaea cv. Tifrunner	AT2G02760	97.368	8.53e-114	313	UBIQUITIN CARRIER PROTEIN 2
NNA8KD	Arachis hypogaea cv. Tifrunner	AT1G09570	79.945	0	1834	PHYTOCHROME A
RBX16R	Arachis hypogaea cv. Tifrunner	AT1G12910	81.818	8.04e-161	443	LIGHT-REGULATED WD 1, ANTHOCYANIN11
T6L3DL	Arachis hypogaea cv. Tifrunner	AT2G44680	73.764	2.84e-150	414	CASEIN KINASE II BETA SUBUNIT 4
V708II	Arachis hypogaea cv. Tifrunner	AT2G32950	76.411	0	1098	CONSTITUTIVE PHOTOMORPHOGENIC 1
WN2TW1	Arachis hypogaea cv. Tifrunner	AT5G63860	73.105	0	627	UVB-RESISTANCE 8
X3NVY2	Arachis hypogaea cv. Tifrunner	AT5G06600	81.883	0	1867	UBIQUITIN-SPECIFIC PROTEASE 12
Y6Q3ES	Arachis hypogaea cv. Tifrunner	AT2G46790	72.263	1.27e-70	231	PSEUDO-RESPONSE REGULATOR 9	CCT
AF3FG0	Arachis hypogaea cv. Tifrunner	AT1G22770	73.074	0	1675	GIGANTEA
D04KR2	Arachis hypogaea cv. Tifrunner	AT1G09570	76.848	0	1813	PHYTOCHROME A
FSP2M7	Arachis hypogaea cv. Tifrunner	AT4G08920	78.832	0	1032	CRYPTOCHROME 1
HK023S	Arachis hypogaea cv. Tifrunner	AT4G04920	72.482	0	1801	MEDIATOR 16, SENSITIVE TO FREEZING 6
1Q3TB5	Arachis hypogaea cv. Tifrunner	AT2G44680	73.764	2.84e-150	414	CASEIN KINASE II BETA SUBUNIT 4
2T81X8	Arachis hypogaea cv. Tifrunner	AT1G22770	73.667	0	1706	GIGANTEA
7E2TSQ	Arachis hypogaea cv. Tifrunner	AT1G09570	76.957	0	1811	PHYTOCHROME A
8JQ024	Arachis hypogaea cv. Tifrunner	AT5G06600	83.115	0	1575	UBIQUITIN-SPECIFIC PROTEASE 12
83ESWU	Arachis hypogaea cv. Tifrunner	AT5G47640	79.048	2.65e-59	176	NUCLEAR FACTOR Y, SUBUNIT B2, HEME ACTIVATOR PROTEIN (YEAST) HOMOLOG 3B	NF-YB
R55U5A	Arachis hypogaea cv. Tifrunner	AT1G54830	70.629	7.72e-72	215	NUCLEAR FACTOR Y, SUBUNIT C3	NF-YC
XPBU9Q	Arachis hypogaea cv. Tifrunner	AT5G46210	76.353	0	1268	CULLIN 4
Q6VMSA	Arachis hypogaea cv. Tifrunner	AT3G63010	77.193	0	571	GA INSENSITIVE DWARF 1B
SP9TFP	Arachis hypogaea cv. Tifrunner	AT5G47640	79.048	1.32e-59	177	NUCLEAR FACTOR Y, SUBUNIT B2, HEME ACTIVATOR PROTEIN (YEAST) HOMOLOG 3B	NF-YB
BTE5MM	Arachis hypogaea cv. Tifrunner	AT5G47640	82.353	7.04e-70	203	NUCLEAR FACTOR Y, SUBUNIT B2, HEME ACTIVATOR PROTEIN (YEAST) HOMOLOG 3B	NF-YB
8XPX7R	Arachis hypogaea cv. Tifrunner	AT4G14540	84.553	2.97e-76	218	NUCLEAR FACTOR Y, SUBUNIT B3, HEME ACTIVATOR PROTEIN (YEAST) HOMOLOG 3C	NF-YB
D04KR2	Arachis hypogaea cv. Tifrunner	AT1G09570	76.848	0	1813	PHYTOCHROME A
AF3FG0	Arachis hypogaea cv. Tifrunner	AT1G22770	73.074	0	1675	GIGANTEA
8ME29W	Arachis hypogaea cv. Tifrunner	AT1G50700	77.104	0	828	CALCIUM DEPENDENT PROTEIN KINASE 33
82M2ZV	Arachis hypogaea cv. Tifrunner	AT2G22370	83.41	2.07e-136	375	MEDIATOR 18
7E2TSQ	Arachis hypogaea cv. Tifrunner	AT1G09570	76.957	0	1811	PHYTOCHROME A
6KP4CV	Arachis hypogaea cv. Tifrunner	AT1G50700	75.781	0	819	CALCIUM DEPENDENT PROTEIN KINASE 33
015FZL	Arachis hypogaea cv. Tifrunner	AT2G17290	70.11	0	692	CALCIUM DEPENDENT PROTEIN KINASE 6
YT02HX	Arachis hypogaea cv. Tifrunner	AT2G17290	75.873	0	515	CALCIUM DEPENDENT PROTEIN KINASE 6
YQX6Q2	Arachis hypogaea cv. Tifrunner	AT5G58230	87.5	0	779	MULTICOPY SUPRESSOR OF IRA1
SP9TFP	Arachis hypogaea cv. Tifrunner	AT5G47640	79.048	4.56e-59	177	NUCLEAR FACTOR Y, SUBUNIT B2, HEME ACTIVATOR PROTEIN (YEAST) HOMOLOG 3B	NF-YB
XPBU9Q	Arachis hypogaea cv. Tifrunner	AT5G46210	76.353	0	1268	CULLIN 4
VAI4HB	Arachis hypogaea cv. Tifrunner	AT4G37280	71.193	2.26e-128	360	MORF RELATED GENE1
V708II	Arachis hypogaea cv. Tifrunner	AT2G32950	76.411	0	1098	CONSTITUTIVE PHOTOMORPHOGENIC 1
FSP2M7	Arachis hypogaea cv. Tifrunner	AT4G08920	78.832	0	1032	CRYPTOCHROME 1
BTE5MM	Arachis hypogaea cv. Tifrunner	AT5G47640	82.353	2.44e-69	203	NUCLEAR FACTOR Y, SUBUNIT B2, HEME ACTIVATOR PROTEIN (YEAST) HOMOLOG 3B	NF-YB
8XPX7R	Arachis hypogaea cv. Tifrunner	AT4G14540	84.553	1.03e-75	218	NUCLEAR FACTOR Y, SUBUNIT B3, HEME ACTIVATOR PROTEIN (YEAST) HOMOLOG 3C	NF-YB
83ESWU	Arachis hypogaea cv. Tifrunner	AT5G47640	79.048	9.18e-59	176	NUCLEAR FACTOR Y, SUBUNIT B2, HEME ACTIVATOR PROTEIN (YEAST) HOMOLOG 3B	NF-YB
SJTD5W	Arachis hypogaea cv. Tifrunner	AT1G69120	74.86	6.23e-99	283	APETALA1	MIKC_MADS;SRF-TF;K-box
288B0N	Arachis hypogaea cv. Tifrunner	AT2G45430	74.051	2.02e-64	198	AT-HOOK MOTIF NUCLEAR-LOCALIZED PROTEIN 22
YSN9W3	Arachis hypogaea cv. Tifrunner	AT5G67180	80.628	5.22e-96	288	TARGET OF EARLY ACTIVATION TAGGED 3	AP2
2T81X8	Arachis hypogaea cv. Tifrunner	AT1G22770	73.667	0	1706	GIGANTEA
00XS3D	Arachis hypogaea cv. Tifrunner	AT5G67180	72.266	2.96e-106	315	TARGET OF EARLY ACTIVATION TAGGED 3	AP2
WIWA1B	Arachis hypogaea cv. Tifrunner	AT1G69120	73.034	3.48e-95	273	APETALA1	MIKC_MADS;SRF-TF;K-box
R55U5A	Arachis hypogaea cv. Tifrunner	AT1G54830	70.629	2.67e-71	215	NUCLEAR FACTOR Y, SUBUNIT C3	NF-YC
R5Z1TJ	Arachis hypogaea cv. Tifrunner	AT1G15750	82.308	0	1105	TOPLESS
Q6VMSA	Arachis hypogaea cv. Tifrunner	AT3G63010	77.193	0	571	GA INSENSITIVE DWARF 1B
Q30CKZ	Arachis hypogaea cv. Tifrunner	AT2G28290	71.949	0	1543	SPLAYED
Q10S7I	Arachis hypogaea cv. Tifrunner	AT2G28290	76.4	0	1507	SPLAYED
NNA8KD	Arachis hypogaea cv. Tifrunner	AT1G09570	79.945	0	1834	PHYTOCHROME A
Z04G07	Arachis hypogaea cv. Tifrunner	AT2G28290	79.815	0	840	SPLAYED
MJYQ7R	Arachis hypogaea cv. Tifrunner	AT1G50700	70.355	0	727	CALCIUM DEPENDENT PROTEIN KINASE 33
FYR4UC	Arachis hypogaea cv. Tifrunner	AT1G15750	72.864	1.68e-93	291	TOPLESS
FPIZ7V	Arachis hypogaea cv. Tifrunner	AT2G17290	72.939	0	734	CALCIUM DEPENDENT PROTEIN KINASE 6
DN608C	Arachis hypogaea cv. Tifrunner	AT1G50700	75.977	0	821	CALCIUM DEPENDENT PROTEIN KINASE 33
D04KR2	Arachis hypogaea cv. Tifrunner	AT1G09570	76.848	0	1813	PHYTOCHROME A
AF3FG0	Arachis hypogaea cv. Tifrunner	AT1G22770	73.074	0	1675	GIGANTEA
8L28UA	Arachis hypogaea cv. Tifrunner	AT4G29130	81.633	3.28e-55	170	HEXOKINASE 1, GLUCOSE INSENSITIVE 2
7E2TSQ	Arachis hypogaea cv. Tifrunner	AT1G09570	76.957	0	1811	PHYTOCHROME A
53FINS	Arachis hypogaea cv. Tifrunner	AT3G43190	85.643	0	1438	SUCROSE SYNTHASE 4
2T81X8	Arachis hypogaea cv. Tifrunner	AT1G22770	73.667	0	1706	GIGANTEA
0L48FU	Arachis hypogaea cv. Tifrunner	AT5G51820	77.876	3.57e-58	181	PHOSPHOGLUCOMUTASE
FD05IU	Arachis hypogaea cv. Tifrunner	AT5G44160	91.597	6.52e-82	239	INDETERMINATE DOMAIN 8, NUTCRACKER	C2H2
6835ZM	Arachis hypogaea cv. Tifrunner	AT5G44160	83.14	1.06e-109	325	INDETERMINATE DOMAIN 8, NUTCRACKER	C2H2
V8NH83	Arachis hypogaea cv. Tifrunner	AT5G44160	76.289	1.85e-111	332	INDETERMINATE DOMAIN 8, NUTCRACKER	C2H2
TH0HKV	Arachis hypogaea cv. Tifrunner	AT5G44160	83.03	3.28e-105	314	INDETERMINATE DOMAIN 8, NUTCRACKER	C2H2
T5C9EA	Arachis hypogaea cv. Tifrunner	AT5G44160	76.289	1.75e-111	332	INDETERMINATE DOMAIN 8, NUTCRACKER	C2H2
PS7Q1V	Arachis hypogaea cv. Tifrunner	AT5G44160	71.429	3.49e-108	323	INDETERMINATE DOMAIN 8, NUTCRACKER	C2H2
WIWA1B	Arachis hypogaea cv. Tifrunner	AT1G69120	73.034	8.43e-96	273	APETALA1	MIKC_MADS;SRF-TF;K-box
SJTD5W	Arachis hypogaea cv. Tifrunner	AT1G69120	74.86	1.51e-99	283	APETALA1	MIKC_MADS;SRF-TF;K-box
YY1VWG	Arachis hypogaea cv. Tifrunner	AT1G78580	74.101	0	1389	TREHALOSE-6-PHOSPHATE SYNTHASE 1
YT3TY8	Arachis hypogaea cv. Tifrunner	AT4G29130	70.588	0	706	HEXOKINASE 1, GLUCOSE INSENSITIVE 2
XPBU9Q	Arachis hypogaea cv. Tifrunner	AT5G46210	76.353	0	1268	CULLIN 4
S5S9QI	Arachis hypogaea cv. Tifrunner	AT1G78580	70.858	0	1375	TREHALOSE-6-PHOSPHATE SYNTHASE 1
PK6QLT	Arachis hypogaea cv. Tifrunner	AT1G78580	70.858	0	1375	TREHALOSE-6-PHOSPHATE SYNTHASE 1
NNA8KD	Arachis hypogaea cv. Tifrunner	AT1G09570	79.945	0	1834	PHYTOCHROME A
N1N6FA	Arachis hypogaea cv. Tifrunner	AT4G29130	76.423	1.64e-65	206	HEXOKINASE 1, GLUCOSE INSENSITIVE 2
IMCH57	Arachis hypogaea cv. Tifrunner	AT5G48300	87.572	0	911	ADP GLUCOSE PYROPHOSPHORYLASE 1, ADP-GLUCOSE PYROPHOSPHORYLASE SMALL SUBUNIT 1
WIWA1B	Arachis hypogaea cv. Tifrunner	AT1G69120	73.034	1.31e-95	273	APETALA1	MIKC_MADS;SRF-TF;K-box
9V4S2E	Arachis hypogaea cv. Tifrunner	AT2G19520	79.102	0	827	FVE, MULTICOPY SUPPRESSOR OF IRA1 4
SJTD5W	Arachis hypogaea cv. Tifrunner	AT1G69120	74.86	2.34e-99	283	APETALA1	MIKC_MADS;SRF-TF;K-box
LA6D1Y	Arachis hypogaea cv. Tifrunner	AT2G26330	78.76	0	1569	ERECTA
FSP2M7	Arachis hypogaea cv. Tifrunner	AT4G08920	78.832	0	1032	CRYPTOCHROME 1
A43ZUL	Arachis hypogaea cv. Tifrunner	AT1G75080	70.347	2.72e-129	365	BRASSINAZOLE-RESISTANT 1	BES1
CT2MPD	Arachis hypogaea cv. Tifrunner	AT1G75080	70.347	2.72e-129	365	BRASSINAZOLE-RESISTANT 1	BES1
S4FTM0	Arachis hypogaea cv. Tifrunner	AT5G06100	82.759	8.29e-67	217	myb domain protein 33	MYB;Myb_DNA-binding
2T81X8	Arachis hypogaea cv. Tifrunner	AT1G22770	73.667	0	1706	GIGANTEA
WN2TW1	Arachis hypogaea cv. Tifrunner	AT5G63860	73.105	0	627	UVB-RESISTANCE 8
V708II	Arachis hypogaea cv. Tifrunner	AT2G32950	76.411	0	1098	CONSTITUTIVE PHOTOMORPHOGENIC 1
AF3FG0	Arachis hypogaea cv. Tifrunner	AT1G22770	73.074	0	1675	GIGANTEA
56JAE5	Arachis hypogaea cv. Tifrunner	AT3G52940	77.898	0	598	FACKEL
00XS3D	Arachis hypogaea cv. Tifrunner	AT5G67180	72.266	1.27e-106	315	TARGET OF EARLY ACTIVATION TAGGED 3	AP2
3W29E4	Arachis hypogaea cv. Tifrunner	AT2G06210	74.308	1.72e-115	375	EARLY FLOWERING 8, VERNALIZATION INDEPENDENCE 6
13CNWC	Arachis hypogaea cv. Tifrunner	AT2G06210	82.11	2.51e-115	375	EARLY FLOWERING 8, VERNALIZATION INDEPENDENCE 6
81LQDK	Arachis hypogaea cv. Tifrunner	AT3G52940	73.566	0	590	FACKEL
SJTD5W	Arachis hypogaea cv. Tifrunner	AT1G69120	74.86	2.66e-99	283	APETALA1	MIKC_MADS;SRF-TF;K-box
WIWA1B	Arachis hypogaea cv. Tifrunner	AT1G69120	73.034	1.49e-95	273	APETALA1	MIKC_MADS;SRF-TF;K-box
82M2ZV	Arachis hypogaea cv. Tifrunner	AT2G22370	83.41	8.83e-137	375	MEDIATOR 18
86F40W	Arachis hypogaea cv. Tifrunner	AT3G52940	77.778	0	593	FACKEL
94NDDX	Arachis hypogaea cv. Tifrunner	AT1G04870	72.603	0	569	ARABIDOPSIS THALIANA PROTEIN ARGININE METHYLTRANSFERASE 10
C1A3DY	Arachis hypogaea cv. Tifrunner	AT3G52940	73.566	0	590	FACKEL
IBM9RL	Arachis hypogaea cv. Tifrunner	AT3G20740	74.797	0	598	FERTILIZATION-INDEPENDENT ENDOSPERM 1, FERTILIZATION INDEPENDENT SEED 3
NHK71Z	Arachis hypogaea cv. Tifrunner	AT1G01040	70.646	0	2794	DICER-LIKE 1
SBV9CP	Arachis hypogaea cv. Tifrunner	AT1G26830	78.487	0	1117	CULLIN 3A
V4XZ4Q	Arachis hypogaea cv. Tifrunner	AT1G26830	78.962	0	1223	CULLIN 3A
VA2Y9G	Arachis hypogaea cv. Tifrunner	AT1G04870	72.329	0	575	ARABIDOPSIS THALIANA PROTEIN ARGININE METHYLTRANSFERASE 10
YSN9W3	Arachis hypogaea cv. Tifrunner	AT5G67180	80.628	2.23e-96	288	TARGET OF EARLY ACTIVATION TAGGED 3	AP2
