# Supplementary material for: WRKY transcription factors modulate flowering time in four Arachis species: a bioinformatics analysis
Source: BMC Plant Biol. 2024 Jun 28;24:620. doi: 10.1186/s12870-024-05343-7 (PMC11212391; doi:10.1186/s12870-024-05343-7)
Supplement: Supplementary file 2 — Supplementary Material 2. [file 12870_2024_5343_MOESM2_ESM.xlsx]

## Sheet: Additional File 2
Additional File 2. Homologous flowering-time gene pairs containing asymmetric WRKY transcription factor binding sites in the four species of Arachis genus. Italic font indicates that genes lack WRKY transcription factor binding sites.
Copy A	Chromosomal A	Copy B	Chromosomal B	Species	Evolutionary pattern	Homolog
Aradu.YCK5T	Aradu.A02	Aradu.CX437	Aradu.A06	Arachis duranensis	Symmetric	Paralog
Aradu.NJJ5I	Aradu.A02	Aradu.W4282	Aradu.A06	Arachis duranensis	Symmetric	Paralog
Aradu.V81ZJ	Aradu.A05	Aradu.61FJ2	Aradu.A09	Arachis duranensis	Symmetric	Paralog
Aradu.0Q5NS	Aradu.A05	Aradu.N9KWN	Aradu.A10	Arachis duranensis	Symmetric	Paralog
Aradu.BW8X0	Aradu.A03	Aradu.WAV5L	Aradu.A08	Arachis duranensis	Asymmetric	Paralog
Aradu.5BW4X	Aradu.A04	Aradu.HMU6L	Aradu.A10	Arachis duranensis	Asymmetric	Paralog
Aradu.0Q5NS	Aradu.A05	Aradu.NVB9V	Aradu.A07	Arachis duranensis	Asymmetric	Paralog
Aradu.0Q5NS	Aradu.A05	Aradu.583N0	Aradu.A08	Arachis duranensis	Asymmetric	Paralog
Aradu.EI58K	Aradu.A05	Aradu.9C9UT	Aradu.A08	Arachis duranensis	Asymmetric	Paralog
Aradu.Z1FZ2	Aradu.A06	Aradu.TH86V	Aradu.A09	Arachis duranensis	Asymmetric	Paralog
Aradu.SE6Q0	Aradu.A05	Aradu.RG31X	Aradu.A01	Arachis duranensis	Asymmetric	Paralog
Aradu.0J8PV	Aradu.A05	Aradu.G3XBG	Aradu.A01	Arachis duranensis	Asymmetric	Paralog
Aradu.E3RJE	Aradu.A10	Aradu.XW1R1	Aradu.A03	Arachis duranensis	Asymmetric	Paralog
Aradu.U876F	Aradu.A08	Aradu.Y2Y19	Aradu.A06	Arachis duranensis	Asymmetric	Paralog
Aradu.BQ2JR	Aradu.A03	Aradu.7ZG3E	Aradu.A01	Arachis duranensis	Asymmetric	Paralog
Aradu.KUT09	Aradu.A06	Aradu.W2RXK	Aradu.A02	Arachis duranensis	Asymmetric	Paralog
Aradu.5S2XJ	Aradu.A07	Aradu.H8L2E	Aradu.A03	Arachis duranensis	Asymmetric	Paralog
Aradu.1A39F	Aradu.A09	Aradu.DS4J4	Aradu.A06	Arachis duranensis	Asymmetric	Paralog
Aradu.SEH6L	Aradu.A09	Aradu.G7N4X	Aradu.A08	Arachis duranensis	Asymmetric	Paralog
Araip.BFF3A	Araip.B02	Araip.B0EXC	Araip.B06	Arachis ipaensis	Symmetric	Paralog
Araip.F5UBU	Araip.B03	Araip.19N4V	Araip.B10	Arachis ipaensis	Symmetric	Paralog
Araip.08M0G	Araip.B02	Araip.EK9Q1	Araip.B06	Arachis ipaensis	Asymmetric	Paralog
Araip.6D3E7	Araip.B02	Araip.J8BGM	Araip.B06	Arachis ipaensis	Asymmetric	Paralog
Araip.6D3E7	Araip.B02	Araip.YWJ8D	Araip.B06	Arachis ipaensis	Asymmetric	Paralog
Araip.YJN4T	Araip.B03	Araip.B8RZP	Araip.B05	Arachis ipaensis	Asymmetric	Paralog
Araip.JS7DG	Araip.B05	Araip.D5298	Araip.B07	Arachis ipaensis	Asymmetric	Paralog
Araip.JS7DG	Araip.B05	Araip.Z7H22	Araip.B07	Arachis ipaensis	Asymmetric	Paralog
Araip.HY5UP	Araip.B06	Araip.K62H2	Araip.B09	Arachis ipaensis	Asymmetric	Paralog
Araip.VK5KG	Araip.B08	Araip.BVW1D	Araip.B09	Arachis ipaensis	Asymmetric	Paralog
Araip.U2YF8	Araip.B05	Araip.VHP1S	Araip.B03	Arachis ipaensis	Asymmetric	Paralog
Araip.ADY7C	Araip.B07	Araip.3JD9T	Araip.B06	Arachis ipaensis	Asymmetric	Paralog
Araip.IQ0PD	Araip.B09	Araip.7S167	Araip.B06	Arachis ipaensis	Asymmetric	Paralog
Araip.MAL00	Araip.B05	Araip.M3RAJ	Araip.B01	Arachis ipaensis	Asymmetric	Paralog
EVM0049688	A.mon-A03	EVM0011073	Not determined	Arachis monticola	Symmetric	Homoeolog
EVM0055949	A.mon-A07	EVM0026164	Not determined	Arachis monticola	Symmetric	Homoeolog
EVM0049688	A.mon-A03	EVM0026236	A.mon-B03	Arachis monticola	Asymmetric	Homoeolog
EVM0030839	A.mon-A03	EVM0042124	A.mon-B03	Arachis monticola	Asymmetric	Homoeolog
EVM0064081	A.mon-A04	EVM0035965	A.mon-B04	Arachis monticola	Asymmetric	Homoeolog
EVM0032198	A.mon-A04	EVM0070788	A.mon-B04	Arachis monticola	Asymmetric	Homoeolog
EVM0035381	A.mon-A05	EVM0061709	A.mon-B01	Arachis monticola	Asymmetric	Homoeolog
EVM0035993	A.mon-A05	EVM0039522	A.mon-B01	Arachis monticola	Asymmetric	Homoeolog
EVM0038983	A.mon-A05	EVM0070814	A.mon-B07	Arachis monticola	Asymmetric	Homoeolog
EVM0001967	A.mon-A09	EVM0054633	A.mon-B09	Arachis monticola	Asymmetric	Homoeolog
EVM0030901	A.mon-A10	EVM0046713	A.mon-B01	Arachis monticola	Asymmetric	Homoeolog
EVM0038495	A.mon-A01	EVM0011073	Not determined	Arachis monticola	Asymmetric	Homoeolog
EVM0045179	A.mon-A06	EVM0026743	A.mon-B06	Arachis monticola	Asymmetric	Homoeolog
EVM0048762	A.mon-A07	EVM0009998	A.mon-B07	Arachis monticola	Asymmetric	Homoeolog
EVM0036967	A.mon-A07	EVM0067892	A.mon-B07	Arachis monticola	Asymmetric	Homoeolog
EVM0022217	A.mon-A05	EVM0033467	A.mon-B06	Arachis monticola	Asymmetric	Homoeolog
EVM0042734	A.mon-A10	EVM0053424	A.mon-B03	Arachis monticola	Asymmetric	Homoeolog
EVM0052916	A.mon-A03	EVM0072498	A.mon-A05	Arachis monticola	Asymmetric	Paralog
EVM0030839	A.mon-A03	EVM0019826	A.mon-A08	Arachis monticola	Asymmetric	Paralog
EVM0030129	A.mon-B02	EVM0018135	A.mon-B06	Arachis monticola	Asymmetric	Paralog
EVM0053424	A.mon-B03	EVM0009294	A.mon-B03	Arachis monticola	Asymmetric	Paralog
EVM0042612	A.mon-B03	EVM0003928	A.mon-B08	Arachis monticola	Asymmetric	Paralog
EVM0045979	A.mon-B03	EVM0003928	A.mon-B08	Arachis monticola	Asymmetric	Paralog
EVM0038495	A.mon-A01	EVM0049688	A.mon-A03	Arachis monticola	Asymmetric	Paralog
EVM0039027	A.mon-A01	EVM0035381	A.mon-A05	Arachis monticola	Asymmetric	Paralog
EVM0002156	A.mon-A05	EVM0035381	A.mon-A05	Arachis monticola	Asymmetric	Paralog
EVM0049222	A.mon-B03	EVM0071179	A.mon-B03	Arachis monticola	Asymmetric	Paralog
EVM0028532	A.mon-B03	EVM0068619	A.mon-B08	Arachis monticola	Asymmetric	Paralog
EVM0031130	A.mon-B06	EVM0038922	A.mon-B07	Arachis monticola	Asymmetric	Paralog
EVM0030373	A.mon-B10	EVM0066495	Not determined	Arachis monticola	Asymmetric	Paralog
EVM0073807	A.mon-A07	EVM0059271	Not determined	Arachis monticola	Asymmetric	Not determined
Z04G07	Arahy.01	Q10S7I	Arahy.11	Arachis hypogaea cv. Tifrunner	Symmetric	Homoeolog
Z04G07	Arahy.01	Q30CKZ	Arahy.14	Arachis hypogaea cv. Tifrunner	Symmetric	Homoeolog
81LQDK	Arahy.02	C1A3DY	Arahy.12	Arachis hypogaea cv. Tifrunner	Symmetric	Homoeolog
GJS7Q8	Arahy.03	I2NN3I	Arahy.13	Arachis hypogaea cv. Tifrunner	Symmetric	Homoeolog
3W29E4	Arahy.03	13CNWC	Arahy.13	Arachis hypogaea cv. Tifrunner	Symmetric	Homoeolog
1Q3TB5	Arahy.05	T6L3DL	Arahy.15	Arachis hypogaea cv. Tifrunner	Symmetric	Homoeolog
T5C9EA	Arahy.05	V8NH83	Arahy.15	Arachis hypogaea cv. Tifrunner	Symmetric	Homoeolog
94NDDX	Arahy.05	VA2Y9G	Arahy.15	Arachis hypogaea cv. Tifrunner	Symmetric	Homoeolog
CT2MPD	Arahy.16	A43ZUL	Arahy.06	Arachis hypogaea cv. Tifrunner	Symmetric	Homoeolog
7E2TSQ	Arahy.06	D04KR2	Arahy.16	Arachis hypogaea cv. Tifrunner	Symmetric	Homoeolog
7E2TSQ	Arahy.06	NNA8KD	Arahy.19	Arachis hypogaea cv. Tifrunner	Symmetric	Homoeolog
DN608C	Arahy.07	8ME29W	Arahy.14	Arachis hypogaea cv. Tifrunner	Symmetric	Homoeolog
GGYY5V	Arahy.08	I2NN3I	Arahy.13	Arachis hypogaea cv. Tifrunner	Symmetric	Homoeolog
SP9TFP	Arahy.09	83ESWU	Arahy.19	Arachis hypogaea cv. Tifrunner	Symmetric	Homoeolog
2BTG0R	Arahy.01	0HTC6K	Arahy.13	Arachis hypogaea cv. Tifrunner	Asymmetric	Homoeolog
VAI4HB	Arahy.01	3R5SIR	Arahy.11	Arachis hypogaea cv. Tifrunner	Asymmetric	Homoeolog
2BTG0R	Arahy.01	5F431F	Arahy.11	Arachis hypogaea cv. Tifrunner	Asymmetric	Homoeolog
Q6VMSA	Arahy.02	J64Z1K	Arahy.12	Arachis hypogaea cv. Tifrunner	Asymmetric	Homoeolog
982YMX	Arahy.02	TU9PNL	Arahy.12	Arachis hypogaea cv. Tifrunner	Asymmetric	Homoeolog
H3LZVP	Arahy.02	T9PB4Q	Arahy.12	Arachis hypogaea cv. Tifrunner	Asymmetric	Homoeolog
Q6VMSA	Arahy.02	99WGGU	Arahy.16	Arachis hypogaea cv. Tifrunner	Asymmetric	Homoeolog
9V4S2E	Arahy.03	AQ6XAD	Arahy.11	Arachis hypogaea cv. Tifrunner	Asymmetric	Homoeolog
YQX6Q2	Arahy.13	1WQ6G8	Arahy.03	Arachis hypogaea cv. Tifrunner	Asymmetric	Homoeolog
9V4S2E	Arahy.03	FJQ0HN	Arahy.13	Arachis hypogaea cv. Tifrunner	Asymmetric	Homoeolog
HKB08G	Arahy.03	ZNV7VU	Arahy.13	Arachis hypogaea cv. Tifrunner	Asymmetric	Homoeolog
WN2TW1	Arahy.03	56CBQX	Arahy.13	Arachis hypogaea cv. Tifrunner	Asymmetric	Homoeolog
GJS7Q8	Arahy.03	Y5QTY6	Arahy.18	Arachis hypogaea cv. Tifrunner	Asymmetric	Homoeolog
56JAE5	Arahy.04	TDW0BY	Arahy.14	Arachis hypogaea cv. Tifrunner	Asymmetric	Homoeolog
82M2ZV	Arahy.04	VZ94AI	Arahy.14	Arachis hypogaea cv. Tifrunner	Asymmetric	Homoeolog
00XS3D	Arahy.05	H1PWIN	Arahy.11	Arachis hypogaea cv. Tifrunner	Asymmetric	Homoeolog
1Q3TB5	Arahy.05	EM4L5Q	Arahy.11	Arachis hypogaea cv. Tifrunner	Asymmetric	Homoeolog
YT3TY8	Arahy.05	03VRI3	Arahy.13	Arachis hypogaea cv. Tifrunner	Asymmetric	Homoeolog
00XS3D	Arahy.05	4G06NJ	Arahy.15	Arachis hypogaea cv. Tifrunner	Asymmetric	Homoeolog
FFIH3X	Arahy.05	NBC3HK	Arahy.15	Arachis hypogaea cv. Tifrunner	Asymmetric	Homoeolog
AF3FG0	Arahy.05	SZWP5S	Arahy.15	Arachis hypogaea cv. Tifrunner	Asymmetric	Homoeolog
YT3TY8	Arahy.05	86IGSK	Arahy.15	Arachis hypogaea cv. Tifrunner	Asymmetric	Homoeolog
T5C9EA	Arahy.05	4MT9SK	Arahy.17	Arachis hypogaea cv. Tifrunner	Asymmetric	Homoeolog
AF3FG0	Arahy.05	5NL3D9	Arahy.19	Arachis hypogaea cv. Tifrunner	Asymmetric	Homoeolog
LA6D1Y	Arahy.16	IT6LLK	Arahy.06	Arachis hypogaea cv. Tifrunner	Asymmetric	Homoeolog
8JQ024	Arahy.07	0KSV0I	Arahy.17	Arachis hypogaea cv. Tifrunner	Asymmetric	Homoeolog
6835ZM	Arahy.08	4MT9SK	Arahy.17	Arachis hypogaea cv. Tifrunner	Asymmetric	Homoeolog
GGYY5V	Arahy.08	Y5QTY6	Arahy.18	Arachis hypogaea cv. Tifrunner	Asymmetric	Homoeolog
IBM9RL	Arahy.08	Z28QK4	Arahy.18	Arachis hypogaea cv. Tifrunner	Asymmetric	Homoeolog
2T81X8	Arahy.09	SZWP5S	Arahy.15	Arachis hypogaea cv. Tifrunner	Asymmetric	Homoeolog
DPQ6SD	Arahy.09	H3HGUT	Arahy.19	Arachis hypogaea cv. Tifrunner	Asymmetric	Homoeolog
2T81X8	Arahy.09	5NL3D9	Arahy.19	Arachis hypogaea cv. Tifrunner	Asymmetric	Homoeolog
SJTD5W	Arahy.10	6JWN9E	Arahy.11	Arachis hypogaea cv. Tifrunner	Asymmetric	Homoeolog
SJTD5W	Arahy.10	Y0XCRM	Arahy.20	Arachis hypogaea cv. Tifrunner	Asymmetric	Homoeolog
T0AAPV	Arahy.10	QM6JB0	Arahy.20	Arachis hypogaea cv. Tifrunner	Asymmetric	Homoeolog
XPBU9Q	Arahy.03	K9BQ1G	Arahy.20	Arachis hypogaea cv. Tifrunner	Asymmetric	Homoeolog
LC98AP	Arahy.01	53FINS	Arahy.14	Arachis hypogaea cv. Tifrunner	Asymmetric	Homoeolog
A0XYYU	Arahy.01	T6L3DL	Arahy.15	Arachis hypogaea cv. Tifrunner	Asymmetric	Homoeolog
0HTC6K	Arahy.13	ZEB4CW	Arahy.03	Arachis hypogaea cv. Tifrunner	Asymmetric	Homoeolog
503TH3	Arahy.13	XPBU9Q	Arahy.03	Arachis hypogaea cv. Tifrunner	Asymmetric	Homoeolog
QP2BKI	Arahy.03	89M253	Arahy.13	Arachis hypogaea cv. Tifrunner	Asymmetric	Homoeolog
GJKP1U	Arahy.03	53FINS	Arahy.14	Arachis hypogaea cv. Tifrunner	Asymmetric	Homoeolog
K6QUG2	Arahy.03	YSN9W3	Arahy.18	Arachis hypogaea cv. Tifrunner	Asymmetric	Homoeolog
N8S0IJ	Arahy.04	Q10S7I	Arahy.11	Arachis hypogaea cv. Tifrunner	Asymmetric	Homoeolog
N8S0IJ	Arahy.04	Q30CKZ	Arahy.14	Arachis hypogaea cv. Tifrunner	Asymmetric	Homoeolog
F6CHDN	Arahy.04	8ME29W	Arahy.14	Arachis hypogaea cv. Tifrunner	Asymmetric	Homoeolog
KT7N93	Arahy.06	RBX16R	Arahy.16	Arachis hypogaea cv. Tifrunner	Asymmetric	Homoeolog
GMG8MT	Arahy.06	NHK71Z	Arahy.16	Arachis hypogaea cv. Tifrunner	Asymmetric	Homoeolog
NA6SJF	Arahy.07	V708II	Arahy.17	Arachis hypogaea cv. Tifrunner	Asymmetric	Homoeolog
CHK6WN	Arahy.07	288B0N	Arahy.17	Arachis hypogaea cv. Tifrunner	Asymmetric	Homoeolog
VS4P4P	Arahy.07	FSP2M7	Arahy.17	Arachis hypogaea cv. Tifrunner	Asymmetric	Homoeolog
E48PAY	Arahy.07	YY1VWG	Arahy.18	Arachis hypogaea cv. Tifrunner	Asymmetric	Homoeolog
2J1WAV	Arahy.08	TH0HKV	Arahy.17	Arachis hypogaea cv. Tifrunner	Asymmetric	Homoeolog
HS5Z9Z	Arahy.09	D04KR2	Arahy.16	Arachis hypogaea cv. Tifrunner	Asymmetric	Homoeolog
UFRA39	Arahy.09	R5Z1TJ	Arahy.19	Arachis hypogaea cv. Tifrunner	Asymmetric	Homoeolog
1T6SIZ	Arahy.09	SSG76K	Arahy.19	Arachis hypogaea cv. Tifrunner	Asymmetric	Homoeolog
P54KY6	Arahy.09	X3NVY2	Arahy.19	Arachis hypogaea cv. Tifrunner	Asymmetric	Homoeolog
HS5Z9Z	Arahy.09	NNA8KD	Arahy.19	Arachis hypogaea cv. Tifrunner	Asymmetric	Homoeolog
H4J46B	Arahy.10	HK023S	Arahy.13	Arachis hypogaea cv. Tifrunner	Asymmetric	Homoeolog
5F431F	Arahy.11	ZEB4CW	Arahy.03	Arachis hypogaea cv. Tifrunner	Asymmetric	Homoeolog
2MX35J	Arahy.03	V4XZ4Q	Arahy.20	Arachis hypogaea cv. Tifrunner	Asymmetric	Homoeolog
PBHE03	Arahy.02	015FZL	Arahy.12	Arachis hypogaea cv. Tifrunner	Asymmetric	Homoeolog
PEG0RN	Arahy.02	Y6Q3ES	Arahy.16	Arachis hypogaea cv. Tifrunner	Asymmetric	Homoeolog
WE2A0Y	Arahy.03	HK023S	Arahy.13	Arachis hypogaea cv. Tifrunner	Asymmetric	Homoeolog
7MK8W0	Arahy.05	CT2MPD	Arahy.16	Arachis hypogaea cv. Tifrunner	Asymmetric	Homoeolog
F451U0	Arahy.05	89M253	Arahy.13	Arachis hypogaea cv. Tifrunner	Asymmetric	Homoeolog
Y6ILE8	Arahy.06	Y6Q3ES	Arahy.16	Arachis hypogaea cv. Tifrunner	Asymmetric	Homoeolog
108W4S	Arahy.06	PS7Q1V	Arahy.16	Arachis hypogaea cv. Tifrunner	Asymmetric	Homoeolog
M8Q52W	Arahy.06	MJYQ7R	Arahy.16	Arachis hypogaea cv. Tifrunner	Asymmetric	Homoeolog
VV7AV3	Arahy.07	R55U5A	Arahy.18	Arachis hypogaea cv. Tifrunner	Asymmetric	Homoeolog
KDI7TH	Arahy.08	YSN9W3	Arahy.18	Arachis hypogaea cv. Tifrunner	Asymmetric	Homoeolog
QY5N6S	Arahy.09	PS7Q1V	Arahy.16	Arachis hypogaea cv. Tifrunner	Asymmetric	Homoeolog
YNXT90	Arahy.10	V4XZ4Q	Arahy.20	Arachis hypogaea cv. Tifrunner	Asymmetric	Homoeolog
SPI7HB	Arahy.15	A43ZUL	Arahy.06	Arachis hypogaea cv. Tifrunner	Asymmetric	Homoeolog
2BTG0R	Arahy.01	ZEB4CW	Arahy.03	Arachis hypogaea cv. Tifrunner	Symmetric	Paralog
GJS7Q8	Arahy.03	GGYY5V	Arahy.08	Arachis hypogaea cv. Tifrunner	Symmetric	Paralog
S5S9QI	Arahy.13	PK6QLT	Arahy.13	Arachis hypogaea cv. Tifrunner	Symmetric	Paralog
AF3FG0	Arahy.05	2T81X8	Arahy.09	Arachis hypogaea cv. Tifrunner	Symmetric	Paralog
Q10S7I	Arahy.11	Q30CKZ	Arahy.14	Arachis hypogaea cv. Tifrunner	Symmetric	Paralog
D04KR2	Arahy.16	NNA8KD	Arahy.19	Arachis hypogaea cv. Tifrunner	Symmetric	Paralog
Z04G07	Arahy.01	S83KV6	Arahy.04	Arachis hypogaea cv. Tifrunner	Asymmetric	Paralog
Q6VMSA	Arahy.02	WFXD84	Arahy.06	Arachis hypogaea cv. Tifrunner	Asymmetric	Paralog
WN2TW1	Arahy.03	XQ9TSC	Arahy.08	Arachis hypogaea cv. Tifrunner	Asymmetric	Paralog
7E2TSQ	Arahy.06	HS5Z9Z	Arahy.09	Arachis hypogaea cv. Tifrunner	Asymmetric	Paralog
89M253	Arahy.13	IQ7S3S	Arahy.15	Arachis hypogaea cv. Tifrunner	Asymmetric	Paralog
I2NN3I	Arahy.13	Y5QTY6	Arahy.18	Arachis hypogaea cv. Tifrunner	Asymmetric	Paralog
HK023S	Arahy.13	FP1IKL	Arahy.20	Arachis hypogaea cv. Tifrunner	Asymmetric	Paralog
PS7Q1V	Arahy.16	0S1LA5	Arahy.19	Arachis hypogaea cv. Tifrunner	Asymmetric	Paralog
095TGF	Arahy.01	00XS3D	Arahy.05	Arachis hypogaea cv. Tifrunner	Asymmetric	Paralog
A29JGB	Arahy.03	YT3TY8	Arahy.05	Arachis hypogaea cv. Tifrunner	Asymmetric	Paralog
1S4CKZ	Arahy.13	V4XZ4Q	Arahy.20	Arachis hypogaea cv. Tifrunner	Asymmetric	Paralog
0GN70T	Arahy.10	XPBU9Q	Arahy.03	Arachis hypogaea cv. Tifrunner	Asymmetric	Paralog
EM4L5Q	Arahy.11	T6L3DL	Arahy.15	Arachis hypogaea cv. Tifrunner	Asymmetric	Paralog
V64N20	Arahy.12	Y6Q3ES	Arahy.16	Arachis hypogaea cv. Tifrunner	Asymmetric	Paralog
4VZ14Z	Arahy.13	53FINS	Arahy.14	Arachis hypogaea cv. Tifrunner	Asymmetric	Paralog
QEK7F9	Arahy.13	YSN9W3	Arahy.18	Arachis hypogaea cv. Tifrunner	Asymmetric	Paralog
K3AWUS	Arahy.01	9V4S2E	Arahy.03	Arachis hypogaea cv. Tifrunner	Asymmetric	Paralog
438FZB	Arahy.01	SJTD5W	Arahy.10	Arachis hypogaea cv. Tifrunner	Asymmetric	Paralog
7MK8W0	Arahy.05	A43ZUL	Arahy.06	Arachis hypogaea cv. Tifrunner	Asymmetric	Paralog
